# Supplementary material for: The Dynamics of Gene Expression Unraveling the Immune Response of Macrobrachium rosenbergii Infected by Aeromonas veronii
Source: Genes (Basel). 2023 Jun 30;14(7):1383. doi: 10.3390/genes14071383 (PMC10378942; doi:10.3390/genes14071383)
Supplement: Supplementary file 1 [file genes-14-01383-s001.zip]

Archive with 5 entries (5 files):
- Figure S1.tif
- Table S1.pdf
- Table S2.pdf
- Table S3.xlsx
- Table S4.pdf
