# Supplementary material for: The Dynamics of Gene Expression Unraveling the Immune Response of Macrobrachium rosenbergii Infected by Aeromonas veronii
Source: Genes (Basel). 2023 Jun 30;14(7):1383. doi: 10.3390/genes14071383 (PMC10378942; doi:10.3390/genes14071383)
Supplement: Supplementary file 1 [file genes-14-01383-s001.zip › Table S3.xlsx]

## Sheet: AV6vsC6_deg
GeneID	AV6_readcount	C6_readcount	log2FoldChange	pval	padj
Cluster-12923.28265	7.38817	8664.37	-10.199	3.7394e-58	1.6831e-53
Cluster-12923.29145	61.3168	12736	-7.6965	1.1129e-55	2.5045e-51
Cluster-12923.20811	410.93	74129.5	-7.4954	2.3888e-51	3.5839e-47
Cluster-12923.22742	82.8854	16699.8	-7.656	1.1532e-50	1.2977e-46
Cluster-12923.18902	184.132	27501.1	-7.2223	7.53e-47	6.7784e-43
Cluster-12923.26344	28.8669	10161.2	-8.468	1.9795e-45	1.4849e-41
Cluster-12923.8935	13.4664	3305.45	-7.9486	2.5862e-44	1.6629e-40
Cluster-12923.19566	895.719	151415	-7.4015	6.5932e-44	3.7094e-40
Cluster-12923.21074	6660.55	783575	-6.8783	1.4073e-41	7.0379e-38
Cluster-12923.8921	5.18741	2657.51	-8.9754	4.1261e-40	1.8571e-36
Cluster-12923.21031	10128.2	1.48359e+06	-7.1946	4.6798e-40	1.9148e-36
Cluster-12923.21023	14343.6	27.7908	9.0228	3.8346e-39	1.4383e-35
Cluster-12923.16306	47.1747	11707.3	-7.9642	5.6853e-39	1.9684e-35
Cluster-12923.20334	746.617	106847	-7.1613	7.4996e-38	2.4111e-34
Cluster-12923.22727	644.938	96029.2	-7.2186	2.0791e-37	6.2386e-34
Cluster-12923.19452	18151.3	36.9348	8.9481	2.2648e-35	6.3711e-32
Cluster-12923.13324	59.2815	6215.72	-6.7186	4.1009e-34	1.0857e-30
Cluster-12923.18053	26.3136	1527.96	-5.8593	3.3838e-32	8.4612e-29
Cluster-12923.21854	1607.3	4.08695	8.6018	3.5057e-30	8.3047e-27
Cluster-12923.19484	5815.1	405381	-6.1234	9.3184e-30	2.0971e-26
Cluster-12923.22952	1381.42	12.3909	6.8083	5.6666e-28	1.2145e-24
Cluster-12923.19807	112.774	6265.04	-5.7963	6.5838e-28	1.3469e-24
Cluster-12923.21582	2071.94	1.64409	10.378	6.9425e-28	1.3586e-24
Cluster-12923.20809	14759.8	349.87	5.3988	1.3882e-27	2.6034e-24
Cluster-12923.8924	0	4005.33	-14.674	5.45e-27	9.812e-24
Cluster-12923.8888	17.6491	1714.26	-6.615	1.935e-26	3.3497e-23
Cluster-12923.27026	26.9953	2017.92	-6.2365	2.0593e-25	3.4328e-22
Cluster-12923.30634	11	685.415	-5.9847	3.6325e-25	5.8391e-22
Cluster-12923.20477	15422.7	516.103	4.9013	5.2276e-25	8.1135e-22
Cluster-12923.8783	5.57842	557.816	-6.656	7.4536e-25	1.1183e-21
Cluster-12923.8863	3.20106	851.018	-7.9871	2.6182e-24	3.8014e-21
Cluster-12923.14665	24.5372	2381.69	-6.6188	3.1334e-24	4.4072e-21
Cluster-12923.29219	14.8565	2166.63	-7.186	3.3846e-24	4.6162e-21
Cluster-12923.26345	976.636	57940.5	-5.8907	8.7458e-24	1.1578e-20
Cluster-12923.20998	1128.44	7.22805	7.2623	1.3137e-23	1.6894e-20
Cluster-12923.22223	876.105	6.01491	7.2169	1.9954e-23	2.4948e-20
Cluster-12923.24502	35.8827	2699.94	-6.2395	6.6292e-23	8.0642e-20
Cluster-12923.20492	5915.12	140.027	5.3982	7.7325e-23	9.1587e-20
Cluster-12923.8808	2.54121	580.41	-7.9474	2.0897e-22	2.4116e-19
Cluster-12923.8664	3.88896	797.976	-7.6904	8.8367e-22	9.9433e-19
Cluster-12923.29990	28.059	2068.44	-6.1903	2.0943e-21	2.299e-18
Cluster-12923.18979	1968.27	36.0533	5.7734	7.526e-21	8.0652e-18
Cluster-12923.29719	27.2366	2737.36	-6.6345	3.3472e-20	3.5036e-17
Cluster-12923.12235	8.62392	346.085	-5.3507	3.6494e-20	3.7331e-17
Cluster-12923.17679	712.242	15.1583	5.5708	8.0198e-20	8.0214e-17
Cluster-12923.22435	2071.14	35.7565	5.8444	1.1244e-19	1.1002e-16
Cluster-12923.20709	7214.66	52.3255	7.1054	1.2306e-19	1.1784e-16
Cluster-12923.18792	2098.54	38.2639	5.7689	1.3243e-19	1.2418e-16
Cluster-12923.20361	996.718	79936.9	-6.3255	1.5274e-19	1.403e-16
Cluster-12923.17689	860.718	0	11.993	2.36e-19	2.1244e-16
Cluster-12923.14035	41.3579	4262.66	-6.6832	2.4315e-19	2.1458e-16
Cluster-12923.21236	14524	216.786	6.0659	3.2396e-19	2.8041e-16
Cluster-12923.17332	145.411	3367.49	-4.5334	4.0194e-19	3.4134e-16
Cluster-12923.30688	1.11866	318.121	-8.1678	1.9551e-18	1.6295e-15
Cluster-12923.22449	3162.51	141.823	4.4771	2.2784e-18	1.8645e-15
Cluster-12923.29374	15.7009	902.541	-5.8708	2.679e-18	2.1532e-15
Cluster-12923.23719	22.9973	3225.52	-7.1505	4.7178e-18	3.7253e-15
Cluster-12923.21563	458.577	1.06468	8.6685	9.0272e-18	7.0053e-15
Cluster-12923.20759	1560.11	4.6255	8.3692	9.5991e-18	7.3228e-15
Cluster-12923.8667	0.905509	505.264	-9.2315	1.1406e-17	8.5561e-15
Cluster-12923.16749	607.033	3.05228	7.5563	1.3829e-17	1.0204e-14
Cluster-12923.20201	2047.55	71.5538	4.8393	1.5374e-17	1.1161e-14
Cluster-12923.13292	28.2249	1251.43	-5.4772	1.9107e-17	1.3033e-14
Cluster-12923.20599	3726.6	130.458	4.835	1.8962e-17	1.3033e-14
Cluster-12923.22675	3662.11	103.869	5.1398	1.9109e-17	1.3033e-14
Cluster-12923.25628	65.1426	1263.95	-4.2797	1.9111e-17	1.3033e-14
Cluster-12923.24556	3.61503	283.073	-6.3068	2.9425e-17	1.9767e-14
Cluster-12923.19075	220.825	4187.24	-4.2454	3.2238e-17	2.1338e-14
Cluster-12923.21918	8753.74	132.138	6.0471	3.7492e-17	2.4456e-14
Cluster-12923.29759	20.3684	778.652	-5.2548	4.0701e-17	2.617e-14
Cluster-12923.12252	145.93	2737.31	-4.2316	5.0215e-17	3.1758e-14
Cluster-12923.8778	1.39832	304.332	-7.7776	5.0803e-17	3.1758e-14
Cluster-12923.18732	618.369	2.72101	7.7496	5.8425e-17	3.6023e-14
Cluster-12923.16588	77.4824	3230.53	-5.3843	8.8376e-17	5.3036e-14
Cluster-12923.28335	15.5055	1181.59	-6.2553	8.7705e-17	5.3036e-14
Cluster-12923.13321	36.9961	739.8	-4.3241	1.7104e-16	1.0129e-13
Cluster-12923.21566	11103	277.962	5.3209	1.7611e-16	1.0294e-13
Cluster-12923.30919	2.19949	217.629	-6.6347	2.0354e-16	1.1745e-13
Cluster-12923.12566	28.7364	2420.24	-6.411	2.231e-16	1.2711e-13
Cluster-12923.8659	0	445.447	-11.506	2.4174e-16	1.3601e-13
Cluster-12923.23397	1135.8	17.258	6.052	3.2086e-16	1.7829e-13
Cluster-12923.13625	48.0473	956.361	-4.3163	3.3156e-16	1.8148e-13
Cluster-12923.17978	1091.28	64.8628	4.0759	3.3699e-16	1.8148e-13
Cluster-12923.8539	3.9017	260.43	-6.1211	3.3869e-16	1.8148e-13
Cluster-12923.30572	27.1526	568.326	-4.3871	3.5132e-16	1.8603e-13
Cluster-12923.19396	4643.64	282.664	4.0375	5.8212e-16	3.0466e-13
Cluster-12923.23221	1065.18	15.8631	6.0684	9.8457e-16	5.0936e-13
Cluster-12923.31138	6.06423	290.094	-5.5602	1.2792e-15	6.5428e-13
Cluster-12923.22472	73.0269	3192.4	-5.4526	1.4199e-15	7.1806e-13
Cluster-12923.8464	1.01432	207.646	-7.5983	1.649e-15	8.2468e-13
Cluster-12923.12560	13.3948	612.316	-5.5007	1.7141e-15	8.4779e-13
Cluster-12923.30764	7.40473	814.053	-6.8247	1.8379e-15	8.9915e-13
Cluster-12923.25304	51.8226	1198.09	-4.5354	2.0032e-15	9.6947e-13
Cluster-12923.19665	14034.5	142.772	6.6196	2.8106e-15	1.3458e-12
Cluster-12923.23380	44.5715	1881.9	-5.3942	3.2291e-15	1.5299e-12
Cluster-12923.18012	1345.53	55.2722	4.6043	3.3694e-15	1.5797e-12
Cluster-12923.8666	1.24595	335.452	-8.1927	4.1512e-15	1.9262e-12
Cluster-12923.20896	931.1	14329.1	-3.944	4.198e-15	1.928e-12
Cluster-12923.20133	2411.95	101.902	4.5643	4.5483e-15	2.0678e-12
Cluster-12923.20262	40782.4	809.228	5.6552	6.3413e-15	2.8541e-12
Cluster-12923.21786	318.515	12888	-5.3395	7.6125e-15	3.3924e-12
Cluster-12923.19108	342.605	0	10.664	8.6947e-15	3.8367e-12
Cluster-12923.21108	965.495	9.76507	6.624	1.0169e-14	4.4439e-12
Cluster-12923.17365	61.3286	1382.09	-4.4997	1.2899e-14	5.5824e-12
Cluster-12923.21364	4906.85	81762.3	-4.0586	1.3736e-14	5.888e-12
Cluster-12923.21070	29.4133	476.993	-4.0264	3.0602e-14	1.2994e-11
Cluster-12923.30009	33.4187	1188.55	-5.1517	3.207e-14	1.349e-11
Cluster-12923.11634	71.395	1509.31	-4.3981	3.5074e-14	1.4617e-11
Cluster-12923.18506	8573.18	302	4.8277	3.6525e-14	1.5082e-11
Cluster-12923.20535	6195.66	94064.4	-3.9243	4.1451e-14	1.6961e-11
Cluster-12923.30765	0	203.345	-10.373	5.8346e-14	2.3659e-11
Cluster-12923.21129	2328.76	124.768	4.2211	5.9915e-14	2.4021e-11
Cluster-12923.26711	21.2881	2461.42	-6.8682	6.0308e-14	2.4021e-11
Cluster-12923.18142	388.268	2.67324	7.1836	9.4196e-14	3.719e-11
Cluster-12923.9352	0.838995	270.618	-8.3469	9.6111e-14	3.7616e-11
Cluster-12923.23216	62.5089	1835.23	-4.8799	9.8755e-14	3.8318e-11
Cluster-12923.21959	8057.24	716.152	3.4921	1.0445e-13	4.018e-11
Cluster-12923.19503	7121.59	659.74	3.4325	1.2614e-13	4.8115e-11
Cluster-12923.20940	963.278	67.5074	3.8368	1.3372e-13	5.0578e-11
Cluster-12923.20499	1954.88	136.682	3.8391	1.4135e-13	5.2624e-11
Cluster-12923.6095	0	187.912	-10.262	1.4147e-13	5.2624e-11
Cluster-12923.15332	13.3872	281.473	-4.3925	1.4634e-13	5.399e-11
Cluster-12923.17428	431.441	0.662535	9.1844	1.5978e-13	5.8054e-11
Cluster-12923.8622	3.26885	168.906	-5.6921	1.5994e-13	5.8054e-11
Cluster-12923.20038	935.878	30615.6	-5.032	1.9494e-13	7.0194e-11
Cluster-12923.29575	34.7139	2576.07	-6.2134	2.2084e-13	7.8886e-11
Cluster-12923.28173	56.1938	831.111	-3.881	2.6956e-13	9.5534e-11
Cluster-12923.30705	0.279665	324.594	-10.088	2.8536e-13	1.0034e-10
Cluster-12923.18556	238.488	3129.1	-3.7138	3.0725e-13	1.072e-10
Cluster-12923.20045	2102.42	28464.9	-3.759	4.0393e-13	1.3985e-10
Cluster-12923.20218	42557.3	733.988	5.8575	4.5042e-13	1.5476e-10
Cluster-12923.22889	203.61	4135.29	-4.3451	4.9938e-13	1.7028e-10
Cluster-12923.8642	0.340442	234.145	-9.6161	5.2612e-13	1.7805e-10
Cluster-12923.16543	439.861	14.9878	4.872	5.6859e-13	1.9098e-10
Cluster-12923.26870	9.01366	284.153	-4.9979	5.9349e-13	1.9787e-10
Cluster-12923.8813	0	149.174	-9.9267	6.0638e-13	2.0068e-10
Cluster-12923.19766	1893.86	38.5105	5.6174	7.9927e-13	2.6259e-10
Cluster-12923.14084	49.0339	2513.39	-5.6878	8.8759e-13	2.884e-10
Cluster-12923.8654	16.0142	982.305	-5.9389	8.9065e-13	2.884e-10
Cluster-12923.19861	424.621	4.45375	6.5631	9.5631e-13	3.0745e-10
Cluster-12923.21526	117.527	2208.3	-4.2338	9.6894e-13	3.093e-10
Cluster-12923.22779	266.161	16.2649	4.0307	1.0427e-12	3.305e-10
Cluster-12923.23275	239.604	0	10.148	1.2278e-12	3.8375e-10
Cluster-12923.8257	5.39801	334.293	-5.895	1.2241e-12	3.8375e-10
Cluster-12923.10778	40.079	525.39	-3.7126	1.3757e-12	4.241e-10
Cluster-12923.21298	3442.54	352.856	3.2867	1.371e-12	4.241e-10
Cluster-12923.30675	14.1573	717.801	-5.6921	1.436e-12	4.3968e-10
Cluster-12923.18695	483.019	15.7212	4.9372	1.4488e-12	4.406e-10
Cluster-12923.15682	184.78	2.86828	6.0678	1.7328e-12	5.2342e-10
Cluster-12923.20760	34339.1	3287.29	3.3849	2.0343e-12	6.104e-10
Cluster-12923.28689	21.7503	1529.28	-6.1313	2.1448e-12	6.3568e-10
Cluster-12923.30761	3.73785	354.616	-6.627	2.1468e-12	6.3568e-10
Cluster-12923.20528	5249.75	280.656	4.2247	2.2084e-12	6.4966e-10
Cluster-12923.20939	214.003	4660.1	-4.4466	2.2673e-12	6.6266e-10
Cluster-12923.18098	392.944	6.29252	5.9774	2.4544e-12	7.127e-10
Cluster-12923.21304	2026.97	123.5	4.0343	2.7513e-12	7.9381e-10
Cluster-12923.15184	9.23296	465.297	-5.6943	3.0405e-12	8.7165e-10
Cluster-12923.21693	824.877	13.4335	5.9189	3.4319e-12	9.7764e-10
Cluster-12923.19346	11116.5	232.442	5.5784	3.8163e-12	1.0803e-09
Cluster-12923.8837	1.02133	214.611	-7.9239	4.0717e-12	1.1454e-09
Cluster-12923.30779	0	2842.42	-14.18	4.1451e-12	1.1588e-09
Cluster-12923.30641	16.7518	393.713	-4.5732	4.6121e-12	1.2814e-09
Cluster-12923.20016	2484.41	53838.4	-4.4378	4.7753e-12	1.3186e-09
Cluster-12923.18363	269.281	3607.89	-3.745	4.9024e-12	1.3454e-09
Cluster-12923.21436	417.824	9886.09	-4.5634	5.0569e-12	1.3794e-09
Cluster-12923.28699	117.325	1715.58	-3.8667	5.3467e-12	1.4497e-09
Cluster-12923.23856	754.365	51.8877	3.8638	5.8406e-12	1.5741e-09
Cluster-12923.19539	1175.66	106.775	3.4611	5.9631e-12	1.5976e-09
Cluster-12923.21882	2171.55	109.815	4.3044	6.6219e-12	1.7636e-09
Cluster-12923.21906	673.933	11051.4	-4.0356	6.9835e-12	1.8381e-09
Cluster-12923.30914	2.01843	254.406	-7.0024	6.9621e-12	1.8381e-09
Cluster-12923.15523	17.7609	529.085	-4.8937	7.0323e-12	1.8402e-09
Cluster-12923.29178	22.7024	341.747	-3.8971	7.1901e-12	1.8706e-09
Cluster-12923.18531	315.811	5.89074	5.7593	7.6037e-12	1.9669e-09
Cluster-12923.28259	12746.8	1159.78	3.4583	9.0429e-12	2.3258e-09
Cluster-12923.11667	19.1976	407.646	-4.4214	9.6456e-12	2.4667e-09
Cluster-12923.20357	431.753	8.78333	5.6064	9.984e-12	2.5388e-09
Cluster-12923.8811	10.5482	265.055	-4.6575	1.0536e-11	2.6641e-09
Cluster-12923.11382	25.5176	975.134	-5.2416	1.0897e-11	2.7401e-09
Cluster-12923.22410	196.577	3457.02	-4.1355	1.133e-11	2.833e-09
Cluster-12923.8914	5.88358	347.225	-5.9254	1.2213e-11	3.0369e-09
Cluster-12923.9568	15.0932	394.479	-4.7231	1.2325e-11	3.0479e-09
Cluster-12923.30639	44.3536	586.32	-3.7282	1.4728e-11	3.6225e-09
Cluster-12923.30680	0	91.4261	-9.2208	1.523e-11	3.7254e-09
Cluster-12923.19695	3416.42	222.691	3.939	1.8471e-11	4.4939e-09
Cluster-12923.17025	228.074	2021.42	-3.1471	1.9253e-11	4.659e-09
Cluster-12923.5743	0	90.7852	-9.2105	1.9575e-11	4.7115e-09
Cluster-12923.21359	1382.28	108.426	3.6736	2.0986e-11	5.0243e-09
Cluster-12923.19517	257.534	0.331267	9.2912	2.1501e-11	5.1202e-09
Cluster-12923.25801	128.84	2.53149	5.6247	2.2994e-11	5.447e-09
Cluster-12923.8196	2.98918	204.261	-6.0936	2.3296e-11	5.4898e-09
Cluster-12923.19824	1132.31	62.0993	4.1857	2.3761e-11	5.57e-09
Cluster-12923.16993	200.66	1.32507	7.1111	2.4049e-11	5.6084e-09
Cluster-12923.24516	159.173	3820.89	-4.5833	2.6293e-11	6.099e-09
Cluster-12923.29945	76.7262	4106.09	-5.7399	2.6424e-11	6.099e-09
Cluster-12923.20281	466.084	6.83677	6.1093	2.7971e-11	6.4233e-09
Cluster-12923.31070	1.91282	152.126	-6.2192	3.0271e-11	6.9161e-09
Cluster-12923.8688	0	94.448	-9.2699	3.1389e-11	7.1354e-09
Cluster-12923.26446	62.9709	647.211	-3.3641	3.1862e-11	7.2065e-09
Cluster-12923.14860	308.827	7.20357	5.4431	3.4347e-11	7.7296e-09
Cluster-12923.23868	198.584	5.31132	5.2224	3.5994e-11	8.0599e-09
Cluster-12923.13921	26.5722	810.93	-4.9277	3.9214e-11	8.7375e-09
Cluster-12923.19727	3713.56	167.394	4.472	3.9675e-11	8.7536e-09
Cluster-12923.20150	1624.19	37.4334	5.4378	3.9553e-11	8.7536e-09
Cluster-12923.21247	483.426	7294.59	-3.9164	4.2001e-11	9.2216e-09
Cluster-12923.30800	11.32	507.466	-5.5063	4.363e-11	9.5327e-09
Cluster-12923.19057	443.1	10412.7	-4.5547	4.6316e-11	1.0071e-08
Cluster-12923.29933	3.02701	141.789	-5.5458	4.737e-11	1.025e-08
Cluster-12923.18329	874.688	66.6849	3.7166	4.8227e-11	1.0386e-08
Cluster-12923.21624	136.479	5540.76	-5.3431	5.7686e-11	1.2364e-08
Cluster-12923.24149	151.225	3892.43	-4.688	6.1612e-11	1.3143e-08
Cluster-12923.20845	131.751	1247.97	-3.245	6.2214e-11	1.3208e-08
Cluster-12923.20924	15778.7	1092.53	3.8525	6.4943e-11	1.3723e-08
Cluster-12923.19704	2375.11	27964.6	-3.5577	6.6305e-11	1.3945e-08
Cluster-12923.28863	17.2908	342.085	-4.3013	6.8194e-11	1.4276e-08
Cluster-12923.20505	6682.43	600.612	3.4757	8.0683e-11	1.6812e-08
Cluster-12923.20486	4380.93	498.23	3.1359	8.1876e-11	1.6982e-08
Cluster-12923.30678	20.3469	653.606	-5.0071	8.4098e-11	1.7363e-08
Cluster-12923.21830	9054.6	760.217	3.5745	8.5873e-11	1.7649e-08
Cluster-12923.17900	268.646	4297.49	-3.9997	8.6961e-11	1.7711e-08
Cluster-12923.24697	1184.87	56.5237	4.3937	8.6699e-11	1.7711e-08
Cluster-12923.29971	7.47657	376.332	-5.6653	9.5782e-11	1.9419e-08
Cluster-12923.20644	2567.13	145.802	4.1362	9.8671e-11	1.9826e-08
Cluster-12923.21490	6310.22	740.014	3.0922	9.8473e-11	1.9826e-08
Cluster-12923.15642	31.9124	329.779	-3.3672	1.1018e-10	2.204e-08
Cluster-12923.19630	8709.98	715.234	3.6061	1.1309e-10	2.2423e-08
Cluster-12923.25781	98.806	0	8.8725	1.1265e-10	2.2423e-08
Cluster-12923.17364	68.6824	961.066	-3.8062	1.1417e-10	2.2536e-08
Cluster-12923.21991	1172.37	101.209	3.5354	1.1466e-10	2.2536e-08
Cluster-12923.20496	7444.36	959.952	2.9553	1.188e-10	2.3248e-08
Cluster-12923.26455	1.97487	94.1409	-5.6022	1.2644e-10	2.4636e-08
Cluster-12923.14982	23.9955	325.5	-3.7722	1.3101e-10	2.5417e-08
Cluster-12923.26704	470.657	11.7228	5.327	1.4025e-10	2.7092e-08
Cluster-12923.30631	0.340442	193.483	-9.3405	1.4085e-10	2.7092e-08
Cluster-12923.18272	1430.69	15452.7	-3.4331	1.4313e-10	2.7386e-08
Cluster-12923.20835	19864.1	936.591	4.4067	1.436e-10	2.7386e-08
Cluster-12923.24588	652.228	68.2227	3.259	1.4505e-10	2.7547e-08
Cluster-12923.27578	0.340442	176.264	-9.2061	1.6613e-10	3.1418e-08
Cluster-12923.18277	525.031	13.8641	5.2339	1.8384e-10	3.4621e-08
Cluster-12923.31515	18.5958	914.002	-5.6109	1.8928e-10	3.5497e-08
Cluster-12923.18435	284.914	11.0005	4.718	1.9669e-10	3.6734e-08
Cluster-12923.24221	482.899	34.4229	3.8112	2.123e-10	3.9485e-08
Cluster-12923.19002	153.615	2.72654	5.8312	2.1916e-10	4.0593e-08
Cluster-12923.22244	393.836	3748.36	-3.2513	2.2437e-10	4.1388e-08
Cluster-12923.19366	329.456	7.45844	5.4582	2.3412e-10	4.2836e-08
Cluster-12923.24123	120.426	5878.61	-5.61	2.3335e-10	4.2836e-08
Cluster-12923.21165	454.195	9588.13	-4.4006	2.3631e-10	4.3061e-08
Cluster-12923.19523	2808.82	79.3417	5.1432	2.5439e-10	4.6168e-08
Cluster-12923.22756	1108.19	54.2487	4.3508	2.562e-10	4.631e-08
Cluster-12923.28774	118.547	4094.35	-5.1096	2.5981e-10	4.6775e-08
Cluster-12923.18544	677.687	34.2709	4.2982	2.6156e-10	4.6819e-08
Cluster-12923.29573	52.0128	2446.55	-5.5552	2.6213e-10	4.6819e-08
Cluster-12923.26019	93.6194	0	8.7907	2.6338e-10	4.6856e-08
Cluster-12923.21806	3450.6	34552.8	-3.324	2.6696e-10	4.7305e-08
Cluster-12923.23245	691.301	6697.95	-3.2765	3.0402e-10	5.3452e-08
Cluster-12923.5247	2.63854	150.046	-5.8642	3.0309e-10	5.3452e-08
Cluster-12923.31189	0	74.0527	-8.9184	3.2554e-10	5.6792e-08
Cluster-12923.9418	45.1786	1663.07	-5.2024	3.2461e-10	5.6792e-08
Cluster-12923.21397	622.449	52.0841	3.5791	3.2699e-10	5.6824e-08
Cluster-12923.31354	0	65.563	-8.7421	3.3649e-10	5.8251e-08
Cluster-12923.21428	192.409	1.22419	7.36	3.4681e-10	5.9808e-08
Cluster-12923.24169	18.097	272.293	-3.9194	3.6457e-10	6.2629e-08
Cluster-12923.20671	15078.4	1918.42	2.9745	3.7282e-10	6.3804e-08
Cluster-12923.13267	67.9226	932.987	-3.7844	3.9204e-10	6.6839e-08
Cluster-12923.22651	88.7468	0	8.7136	3.9552e-10	6.7177e-08
Cluster-12923.17246	149.933	0.331267	8.5125	4.0416e-10	6.8386e-08
Cluster-12923.25497	122.056	1639.7	-3.7474	4.0901e-10	6.8947e-08
Cluster-12923.28698	6.74704	187.218	-4.7491	4.1501e-10	6.9699e-08
Cluster-12923.25227	60.504	2750.59	-5.5099	4.6519e-10	7.7836e-08
Cluster-12923.15224	14.5441	416.457	-4.8503	4.8319e-10	8.0547e-08
Cluster-12923.22067	1988.84	251.122	2.9857	4.986e-10	8.2505e-08
Cluster-12923.25344	112.687	0	9.0592	4.968e-10	8.2505e-08
Cluster-12923.26533	30.5309	602.595	-4.3064	5.0787e-10	8.3732e-08
Cluster-12923.21219	2509.29	302.711	3.0514	5.7406e-10	9.4299e-08
Cluster-12923.20595	4298.38	416.368	3.3682	6.0339e-10	9.8757e-08
Cluster-12923.29144	131.994	1133.07	-3.099	6.3255e-10	1.0315e-07
Cluster-12923.30973	0.340442	187.033	-9.2918	7.0926e-10	1.1525e-07
Cluster-12923.30986	41.2325	1277.18	-4.9509	8.0411e-10	1.3019e-07
Cluster-12923.21723	624	34.9035	4.1539	8.2573e-10	1.3321e-07
Cluster-12923.15210	45.0409	643.92	-3.8433	8.4752e-10	1.3624e-07
Cluster-12923.30431	79.7109	614.184	-2.9457	8.9412e-10	1.4322e-07
Cluster-12923.20610	3303.74	443.639	2.897	9.1509e-10	1.4605e-07
Cluster-12923.20527	93.5953	0	8.7931	9.2559e-10	1.4721e-07
Cluster-12923.19708	370.846	5086.65	-3.7783	9.4462e-10	1.497e-07
Cluster-12923.14625	3.04996	97.2397	-5.0081	1.0244e-09	1.6176e-07
Cluster-12923.29713	79.5038	1174.61	-3.881	1.0279e-09	1.6176e-07
Cluster-12923.20559	7437.39	533.027	3.8027	1.0506e-09	1.6476e-07
Cluster-12923.30952	2.36207	149.342	-5.8983	1.1253e-09	1.7587e-07
Cluster-12923.25503	131.577	1120.45	-3.0897	1.1678e-09	1.8187e-07
Cluster-12923.22358	347.82	10.7763	5.0057	1.1845e-09	1.8384e-07
Cluster-12923.17865	178.2	4184.23	-4.5558	1.4322e-09	2.2152e-07
Cluster-12923.19274	869.861	8943.96	-3.3625	1.4449e-09	2.2272e-07
Cluster-12923.24252	229.025	2.38975	6.5144	1.4677e-09	2.2546e-07
Cluster-12923.16008	207.561	4.73172	5.4338	1.4995e-09	2.2809e-07
Cluster-12923.24675	18.5369	257.663	-3.7977	1.5e-09	2.2809e-07
Cluster-12923.30685	9.75278	168.586	-4.1195	1.4999e-09	2.2809e-07
Cluster-12923.14554	14.4106	302.232	-4.3869	1.5068e-09	2.2834e-07
Cluster-12923.8516	11.5889	402.288	-5.1184	1.7113e-09	2.5847e-07
Cluster-12923.23041	534.166	7368.76	-3.7862	1.7775e-09	2.6757e-07
Cluster-12923.23722	222.124	2.08176	6.7959	1.8794e-09	2.8196e-07
Cluster-12923.14493	70.3115	641.156	-3.1921	1.9178e-09	2.8678e-07
Cluster-12923.23179	41.2548	374.063	-3.1881	1.964e-09	2.9271e-07
Cluster-12923.21644	63.3406	803.7	-3.6719	2.1367e-09	3.1739e-07
Cluster-12923.14574	70.2181	0	8.38	2.1562e-09	3.1924e-07
Cluster-12923.27994	74.9532	1422.99	-4.2456	2.298e-09	3.3911e-07
Cluster-12923.24638	475.727	14.0522	5.0862	2.3116e-09	3.4002e-07
Cluster-12923.12975	126.751	3.19403	5.2634	2.3563e-09	3.4546e-07
Cluster-12923.20082	21608.2	1984.12	3.4449	2.3973e-09	3.4988e-07
Cluster-12923.28174	77.7276	653.161	-3.0671	2.402e-09	3.4988e-07
Cluster-12923.19092	257.75	13.2371	4.2718	2.4635e-09	3.5768e-07
Cluster-12923.17001	96.2509	0	8.8304	2.48e-09	3.5891e-07
Cluster-12923.27689	17.5201	459.803	-4.7109	2.5076e-09	3.6174e-07
Cluster-12923.20225	146.339	0.402142	8.4746	2.5604e-09	3.6819e-07
Cluster-12923.20347	369.449	21.8966	4.0684	2.7076e-09	3.8811e-07
Cluster-12923.8693	1.62869	110.879	-6.0802	2.7437e-09	3.9204e-07
Cluster-12923.14397	600.792	7612.48	-3.6634	2.82e-09	4.0167e-07
Cluster-12923.18681	175.054	4.06919	5.4116	2.9131e-09	4.1361e-07
Cluster-12923.16797	110.846	2.31887	5.4703	3.3164e-09	4.6939e-07
Cluster-12923.11118	1.85905	88.1377	-5.5494	3.3733e-09	4.7595e-07
Cluster-12923.27932	46.3905	696.292	-3.8982	3.4191e-09	4.8091e-07
Cluster-12923.21205	7155.28	624.736	3.5176	3.5076e-09	4.9181e-07
Cluster-12923.18150	32.161	376.992	-3.5594	3.5859e-09	4.9968e-07
Cluster-12923.22061	2277.51	308.347	2.8847	3.5825e-09	4.9968e-07
Cluster-12923.28449	28.9235	366.669	-3.653	3.8471e-09	5.3443e-07
Cluster-12923.12118	172.761	1347.84	-2.9616	4.0456e-09	5.5989e-07
Cluster-12923.15526	36.2068	415.651	-3.5173	4.0553e-09	5.5989e-07
Cluster-12923.21325	123.469	1277.62	-3.3696	4.1796e-09	5.7529e-07
Cluster-12923.30399	75.8391	666.324	-3.1372	4.2007e-09	5.7643e-07
Cluster-12923.8768	0.789693	89.2947	-6.7868	4.256e-09	5.8225e-07
Cluster-12923.29712	72.5396	836.58	-3.5218	4.3943e-09	5.9935e-07
Cluster-12923.18428	199.057	15.0638	3.7299	4.8017e-09	6.5292e-07
Cluster-12923.21852	221.685	5.39426	5.336	4.904e-09	6.6484e-07
Cluster-12923.21777	160.756	4.4184	5.1678	4.9293e-09	6.6626e-07
Cluster-12923.22568	195.798	11.7992	4.0654	5.2234e-09	7.0389e-07
Cluster-12923.17687	161.496	1235.85	-2.9374	5.3158e-09	7.142e-07
Cluster-12923.30671	13.4097	270.653	-4.3224	5.4207e-09	7.2613e-07
Cluster-12923.9249	33.9291	408.768	-3.5936	5.5281e-09	7.3833e-07
Cluster-12923.21281	6695.26	1086.06	2.6239	5.6763e-09	7.5588e-07
Cluster-12923.13421	31.5103	502.233	-3.9952	5.8994e-09	7.8326e-07
Cluster-12923.21623	1908.93	16974.6	-3.1527	6.4535e-09	8.5431e-07
Cluster-12923.4387	0	48.8355	-8.3165	6.5099e-09	8.5925e-07
Cluster-12923.20164	3914.01	339.375	3.5272	6.5716e-09	8.6486e-07
Cluster-12923.10530	36.3254	752.909	-4.3729	6.6318e-09	8.699e-07
Cluster-12923.20944	1895.05	1.88672	9.9691	6.6486e-09	8.699e-07
Cluster-12923.22122	959.46	129.574	2.889	6.7117e-09	8.7561e-07
Cluster-12923.19150	1825.14	156.09	3.5458	6.8214e-09	8.8735e-07
Cluster-12923.22315	165.45	3380.95	-4.3548	7.11e-09	9.2223e-07
Cluster-12923.20090	27556.8	4726.97	2.5434	7.1724e-09	9.2765e-07
Cluster-12923.23836	159.388	5.35237	4.9332	7.8433e-09	1.0115e-06
Cluster-12923.8923	9.66459	149.254	-3.9594	7.9207e-09	1.0186e-06
Cluster-12923.20468	27208.8	1611.99	4.0769	8.0152e-09	1.0249e-06
Cluster-12923.22111	114.35	1896.69	-4.054	8.0145e-09	1.0249e-06
Cluster-12923.23976	60.4809	1177.59	-4.2874	8.2301e-09	1.0494e-06
Cluster-12923.19026	4531.87	538.283	3.0736	8.563e-09	1.0887e-06
Cluster-12923.19157	495.959	32.4902	3.924	8.6329e-09	1.0945e-06
Cluster-12923.12998	95.9678	1039.48	-3.437	8.6669e-09	1.0957e-06
Cluster-12923.19481	1941.68	323.008	2.5878	9.3117e-09	1.174e-06
Cluster-12923.22628	947.267	125.067	2.9215	9.414e-09	1.1836e-06
Cluster-12923.25619	163.984	2362.67	-3.8498	1.0323e-08	1.2943e-06
Cluster-12923.19775	3322.99	31602	-3.2496	1.076e-08	1.3452e-06
Cluster-12923.19119	1026.68	119.525	3.1037	1.1274e-08	1.4056e-06
Cluster-12923.9953	140.209	1595.35	-3.5076	1.1348e-08	1.411e-06
Cluster-12923.19953	7414.31	744.372	3.3164	1.1521e-08	1.4285e-06
Cluster-12923.17333	68.0063	0	8.3342	1.1636e-08	1.4388e-06
Cluster-12923.8705	16.8033	438.062	-4.6942	1.1716e-08	1.4448e-06
Cluster-12923.23876	169.66	3234.7	-4.253	1.2201e-08	1.5004e-06
Cluster-12923.19950	160.027	5.34667	4.905	1.3798e-08	1.6899e-06
Cluster-12923.23011	193.617	6.49446	4.8786	1.3817e-08	1.6899e-06
Cluster-12923.19226	2603.86	22264.3	-3.0961	1.4162e-08	1.7274e-06
Cluster-12923.12231	9.19345	229.494	-4.6476	1.4282e-08	1.733e-06
Cluster-12923.28466	46.8912	439.412	-3.2309	1.4323e-08	1.733e-06
Cluster-12923.8704	4.59619	172.917	-5.2449	1.4318e-08	1.733e-06
Cluster-12923.30744	13.3168	193.213	-3.8417	1.4572e-08	1.7584e-06
Cluster-12923.18440	800.825	6509.03	-3.0231	1.5786e-08	1.8947e-06
Cluster-12923.8151	0.680884	100.791	-7.437	1.5775e-08	1.8947e-06
Cluster-12923.14109	135.489	3.80879	5.1544	1.6418e-08	1.9653e-06
Cluster-12923.20426	1172.81	56.8842	4.3613	1.6475e-08	1.9669e-06
Cluster-12923.16307	214.697	2423.65	-3.4981	1.6795e-08	1.9998e-06
Cluster-12923.19930	873.078	51.1653	4.0959	1.7167e-08	2.0387e-06
Cluster-12923.20375	7103.05	909.074	2.9662	1.7286e-08	2.0474e-06
Cluster-12923.19470	362.357	21.7071	4.0551	1.8618e-08	2.1995e-06
Cluster-12923.28205	54.1158	0	8.0006	1.8929e-08	2.2302e-06
Cluster-12923.21713	111.173	2470.84	-4.4746	1.9142e-08	2.2495e-06
Cluster-12923.19659	15011.9	870.286	4.1083	1.98e-08	2.3208e-06
Cluster-12923.17737	23.915	341.126	-3.8371	2.0397e-08	2.3846e-06
Cluster-12923.20105	297.434	3939.49	-3.7277	2.1168e-08	2.4682e-06
Cluster-12923.27318	93.3975	1214.84	-3.7015	2.1316e-08	2.4791e-06
Cluster-12923.11668	69.349	631.97	-3.1889	2.2662e-08	2.6288e-06
Cluster-12923.16465	70.5229	0	8.3836	2.2805e-08	2.6387e-06
Cluster-12923.20956	3240.36	351.5	3.2046	2.3244e-08	2.6826e-06
Cluster-12923.19432	582.805	62.8749	3.2138	2.4085e-08	2.7715e-06
Cluster-12923.22968	387.189	23.0434	4.0694	2.4138e-08	2.7715e-06
Cluster-12923.21580	91.746	989.887	-3.433	2.4306e-08	2.7837e-06
Cluster-12923.16940	175.695	2046.17	-3.5409	2.4566e-08	2.8063e-06
Cluster-12923.14212	6.15751	114.867	-4.2688	2.5376e-08	2.8916e-06
Cluster-12923.21218	942.508	133.17	2.8246	2.5682e-08	2.919e-06
Cluster-12923.22170	90.4078	1489.31	-4.0447	2.7378e-08	3.1039e-06
Cluster-12923.17184	262.158	15.6979	4.0523	2.9963e-08	3.3884e-06
Cluster-12923.18631	277.262	3575.6	-3.6906	3.0199e-08	3.4065e-06
Cluster-12923.24589	827.315	131.225	2.6564	3.0513e-08	3.4335e-06
Cluster-12923.17325	79.5138	0	8.5593	3.11e-08	3.4907e-06
Cluster-12923.15447	66.2917	0	8.297	3.1808e-08	3.5613e-06
Cluster-12923.21102	500.482	66.6146	2.9088	3.275e-08	3.6577e-06
Cluster-12923.31164	0	45.9086	-8.2266	3.2897e-08	3.665e-06
Cluster-12923.20506	1908.52	0	13.143	3.442e-08	3.8252e-06
Cluster-12923.20366	316.202	19.263	4.0444	3.5424e-08	3.9271e-06
Cluster-12923.16560	50.9851	0	7.9158	3.5684e-08	3.9462e-06
Cluster-12923.16294	274.463	1889.63	-2.7847	3.7318e-08	4.1168e-06
Cluster-12923.16638	1.51988	61.074	-5.4137	3.7597e-08	4.1374e-06
Cluster-12923.18666	567.323	13036	-4.5229	3.8729e-08	4.2516e-06
Cluster-12923.25924	65.7622	861.362	-3.7137	3.9051e-08	4.2765e-06
Cluster-12923.22631	302.197	1799.86	-2.5747	4.0073e-08	4.3762e-06
Cluster-12923.26383	269.344	32.2587	3.0568	4.0156e-08	4.3762e-06
Cluster-12923.22556	481.194	40.0631	3.5939	4.1075e-08	4.4548e-06
Cluster-12923.30717	49.9281	668.579	-3.7436	4.1067e-08	4.4548e-06
Cluster-12923.16642	781.125	90.6528	3.1064	4.1496e-08	4.4897e-06
Cluster-12923.20812	92.9298	5.3822	4.1176	4.1763e-08	4.5077e-06
Cluster-12923.19783	6214.5	938.73	2.7269	4.4788e-08	4.8227e-06
Cluster-12923.13795	59.8607	0	8.1489	4.6402e-08	4.9845e-06
Cluster-12923.22331	506.113	248816	-8.9414	4.6862e-08	5.022e-06
Cluster-12923.16255	339.134	41.4612	3.0324	4.7822e-08	5.1126e-06
Cluster-12923.15924	178.226	1600.85	-3.1675	4.9134e-08	5.2347e-06
Cluster-12923.26251	304.659	33.0154	3.2027	4.9196e-08	5.2347e-06
Cluster-12923.21413	503.596	3834.28	-2.9286	4.9791e-08	5.2855e-06
Cluster-12923.29054	35.8402	294.328	-3.045	5.0486e-08	5.3467e-06
Cluster-12923.22344	111.743	1118.3	-3.3204	5.2876e-08	5.5866e-06
Cluster-12923.20337	23815.5	1482.71	4.0056	5.3758e-08	5.6665e-06
Cluster-12923.20545	3608.55	679.875	2.4081	5.8177e-08	6.118e-06
Cluster-12923.21047	1358.35	127.731	3.413	6.2219e-08	6.5278e-06
Cluster-12923.13662	94.0069	0.331267	7.8404	6.4449e-08	6.746e-06
Cluster-12923.20109	2708.48	137.574	4.2983	6.6503e-08	6.9449e-06
Cluster-12923.24003	944.39	125.759	2.9096	6.7006e-08	6.9812e-06
Cluster-12923.30813	3.27459	77.2257	-4.5631	6.772e-08	7.0393e-06
Cluster-12923.26672	93.9186	927.105	-3.308	6.8378e-08	7.0913e-06
Cluster-12923.23089	2823.28	136.184	4.3752	7.1637e-08	7.4122e-06
Cluster-12923.22954	271.89	10.5097	4.7089	7.2065e-08	7.4394e-06
Cluster-12923.19980	575.212	6659.46	-3.5336	7.377e-08	7.598e-06
Cluster-12923.22276	235.581	11.2909	4.3906	7.6423e-08	7.8532e-06
Cluster-12923.20369	1528.81	9029.57	-2.5624	7.8089e-08	8.0062e-06
Cluster-12923.15262	233.128	16.0112	3.8524	7.923e-08	8.1047e-06
Cluster-12923.24068	142.68	1743.75	-3.6114	7.942e-08	8.1057e-06
Cluster-12923.24305	84.6686	1556.73	-4.2039	8.0593e-08	8.2068e-06
Cluster-12923.21224	2715.85	336.161	3.0134	8.1189e-08	8.2489e-06
Cluster-12923.16650	137.922	1367.51	-3.3102	8.1666e-08	8.2786e-06
Cluster-12923.21633	546.968	62.7404	3.124	8.2768e-08	8.3715e-06
Cluster-12923.28076	52.5975	588.899	-3.4925	8.5994e-08	8.6782e-06
Cluster-12923.18818	2252.2	290.807	2.9539	8.6304e-08	8.6901e-06
Cluster-12923.16235	122.303	1.65634	6.1027	8.8999e-08	8.9414e-06
Cluster-12923.19204	508.505	43.0336	3.5666	9.1259e-08	9.1481e-06
Cluster-12923.27130	378.358	2137.98	-2.4981	9.3455e-08	9.3409e-06
Cluster-12923.31827	3.92871	119.846	-4.8573	9.3598e-08	9.3409e-06
Cluster-12923.30405	101.733	0.402142	7.9542	9.4046e-08	9.3649e-06
Cluster-12923.22860	80.9625	0.733409	6.7421	9.4809e-08	9.42e-06
Cluster-12923.17976	59.224	0	8.134	9.5197e-08	9.4377e-06
Cluster-12923.21722	367.346	51.1913	2.84	9.7116e-08	9.6068e-06
Cluster-12923.16482	7.96025	109.064	-3.7928	9.8311e-08	9.7037e-06
Cluster-12923.31212	14.3281	282.902	-4.3323	9.8991e-08	9.7494e-06
Cluster-12923.27363	239.034	5611.49	-4.5526	1.0009e-07	9.8361e-06
Cluster-12923.27333	3.60802	118.338	-5.0137	1.009e-07	9.8944e-06
Cluster-12923.25834	208.025	12.6509	4.0425	1.0357e-07	1.0134e-05
Cluster-12923.20560	12793.5	1585.78	3.0122	1.0543e-07	1.0293e-05
Cluster-12923.24341	131.062	1879.35	-3.8422	1.0618e-07	1.0345e-05
Cluster-12923.15415	541.159	8138.67	-3.9107	1.0896e-07	1.0592e-05
Cluster-12923.28739	10.986	113.402	-3.3693	1.1041e-07	1.071e-05
Cluster-12923.20911	3949.89	676.975	2.5445	1.1089e-07	1.0733e-05
Cluster-12923.18762	1392.79	168.418	3.0475	1.1448e-07	1.1057e-05
Cluster-12923.21022	1131.9	66.255	4.0957	1.1546e-07	1.1128e-05
Cluster-12923.13479	66.8775	443.87	-2.7308	1.1702e-07	1.1254e-05
Cluster-12923.30868	10.0973	163.364	-3.9925	1.1832e-07	1.1355e-05
Cluster-12923.12481	139.4	10.1672	3.773	1.2381e-07	1.1857e-05
Cluster-12923.18280	9.68221	256.188	-4.7534	1.2779e-07	1.2211e-05
Cluster-12923.7055	0.838995	62.316	-6.228	1.2896e-07	1.2297e-05
Cluster-12923.22720	90.5192	3.87985	4.5557	1.3049e-07	1.2417e-05
Cluster-12923.30739	20.3865	541.26	-4.7161	1.3468e-07	1.2789e-05
Cluster-12923.19214	150.71	8.21513	4.2081	1.3619e-07	1.2905e-05
Cluster-12923.11641	124.998	0.751173	7.3688	1.4027e-07	1.3263e-05
Cluster-12923.19673	2195.82	344.288	2.6729	1.4217e-07	1.3415e-05
Cluster-12923.8671	0	46.4339	-8.2476	1.4432e-07	1.3589e-05
Cluster-12923.18941	1213.06	186.26	2.7023	1.4758e-07	1.386e-05
Cluster-12923.22431	1031.39	125.187	3.0397	1.4781e-07	1.386e-05
Cluster-12923.22334	651.72	58.6832	3.4741	1.5133e-07	1.4161e-05
Cluster-12923.25863	303.368	3216.58	-3.4051	1.5339e-07	1.4324e-05
Cluster-12923.23214	569.029	94.7553	2.5864	1.5716e-07	1.4618e-05
Cluster-12923.30735	35.4363	437.685	-3.6277	1.5719e-07	1.4618e-05
Cluster-12923.20401	8785.05	1338.81	2.7143	1.6178e-07	1.5014e-05
Cluster-12923.21704	3874.99	625.351	2.6318	1.6423e-07	1.5209e-05
Cluster-12923.30745	1.02133	56.8496	-6.0051	1.6809e-07	1.5535e-05
Cluster-12923.27732	30.9183	432.082	-3.8075	1.7132e-07	1.5801e-05
Cluster-12923.31064	6.23677	165.362	-4.7827	1.7224e-07	1.5853e-05
Cluster-12923.16086	208.809	13.2126	3.9888	1.7343e-07	1.5898e-05
Cluster-12923.28969	15.0989	367.85	-4.6165	1.7324e-07	1.5898e-05
Cluster-12923.4195	0	48.8889	-8.319	1.9171e-07	1.7538e-05
Cluster-12923.27062	215.54	18.4477	3.5441	1.9245e-07	1.757e-05
Cluster-12923.31616	3.97928	90.0609	-4.4516	1.9681e-07	1.7932e-05
Cluster-12923.20871	144.135	1838.1	-3.6745	2.0594e-07	1.8688e-05
Cluster-12923.30636	23.3282	246.857	-3.393	2.0556e-07	1.8688e-05
Cluster-12923.12402	41.02	0	7.6024	2.1179e-07	1.918e-05
Cluster-12923.20842	1326.08	158.987	3.0594	2.1962e-07	1.985e-05
Cluster-12923.17183	93.2399	0.662535	6.9889	2.2078e-07	1.9914e-05
Cluster-12923.18382	685.413	98.2957	2.7997	2.2182e-07	1.9968e-05
Cluster-12923.30975	2.64301	57.1977	-4.4115	2.2284e-07	2.0019e-05
Cluster-12923.23253	510.206	76.4274	2.7383	2.2719e-07	2.0369e-05
Cluster-12923.16527	276.491	14.1667	4.2656	2.2839e-07	2.0396e-05
Cluster-12923.20023	56.3854	0	8.0614	2.281e-07	2.0396e-05
Cluster-12923.20662	472.843	38.5789	3.6155	2.2892e-07	2.0403e-05
Cluster-12923.15676	102.574	3.2349	5.0209	2.3366e-07	2.0784e-05
Cluster-12923.16170	83.6764	1010.3	-3.5934	2.3607e-07	2.0916e-05
Cluster-12923.21571	621.468	79.9854	2.9597	2.3577e-07	2.0916e-05
Cluster-12923.21546	735.494	6985.19	-3.248	2.3956e-07	2.1183e-05
Cluster-12923.23646	382.683	3584.65	-3.2278	2.4123e-07	2.1289e-05
Cluster-12923.23573	159.519	1165.85	-2.8705	2.4791e-07	2.1836e-05
Cluster-12923.19547	1220.11	7203.07	-2.5619	2.5457e-07	2.2379e-05
Cluster-12923.12438	49.9863	0	7.8894	2.6635e-07	2.3369e-05
Cluster-12923.18615	606.038	5104.69	-3.075	2.677e-07	2.3441e-05
Cluster-12923.19293	117.603	1442.91	-3.6169	2.7302e-07	2.3861e-05
Cluster-12923.17643	118.491	3.18179	5.2445	2.759e-07	2.4066e-05
Cluster-12923.26404	78.1826	1.25972	6.0498	2.8907e-07	2.5166e-05
Cluster-12923.23311	380.019	2241.32	-2.5593	3.0127e-07	2.6178e-05
Cluster-12923.8819	1.17817	85.068	-6.0647	3.1009e-07	2.6892e-05
Cluster-12923.28550	160.848	7.68883	4.3929	3.1733e-07	2.7467e-05
Cluster-12923.26209	21.7486	227.377	-3.3892	3.19e-07	2.7558e-05
Cluster-12923.21797	806.846	4482.13	-2.4737	3.2135e-07	2.7708e-05
Cluster-12923.20117	13135.6	1917.55	2.7762	3.2324e-07	2.7818e-05
Cluster-12923.26210	528.279	58.9838	3.1668	3.2637e-07	2.8033e-05
Cluster-12923.14758	106.51	8.31601	3.6762	3.3322e-07	2.8567e-05
Cluster-12923.22790	261.807	6670.74	-4.6719	3.3459e-07	2.8631e-05
Cluster-12923.24295	113.052	1202.24	-3.4109	3.4471e-07	2.944e-05
Cluster-12923.23609	79.5857	653.958	-3.0416	3.455e-07	2.9452e-05
Cluster-12923.8188	0	36.1644	-7.8874	3.529e-07	3.0025e-05
Cluster-12923.17957	29.5733	221.14	-2.9033	3.7293e-07	3.167e-05
Cluster-12923.20814	10300.9	504.573	4.3518	3.8039e-07	3.2243e-05
Cluster-12923.16245	253.546	12.9765	4.2826	3.832e-07	3.242e-05
Cluster-12923.24768	0	31.0398	-7.6641	3.8395e-07	3.2422e-05
Cluster-12923.20460	480.478	2489.88	-2.3735	4.0838e-07	3.4421e-05
Cluster-12923.16221	424.141	2203.24	-2.3775	4.1632e-07	3.5024e-05
Cluster-12923.19141	13294.3	2809.65	2.2424	4.2062e-07	3.5255e-05
Cluster-12923.25458	65.9727	943.861	-3.8382	4.2011e-07	3.5255e-05
Cluster-12923.8601	0.340442	66.8601	-7.8117	4.3343e-07	3.6261e-05
Cluster-12923.18811	1007.46	61.6126	4.0295	4.4096e-07	3.6822e-05
Cluster-12923.20525	177.504	21.6052	3.0469	4.6485e-07	3.8674e-05
Cluster-12923.21385	2499.13	248.138	3.3321	4.6438e-07	3.8674e-05
Cluster-12923.27743	17.8029	159.704	-3.1543	4.6766e-07	3.8835e-05
Cluster-12923.31272	22.4718	186.307	-3.054	4.8752e-07	4.041e-05
Cluster-12923.10571	0	30.3354	-7.6289	4.8975e-07	4.0521e-05
Cluster-12923.18876	3536.32	243.32	3.8602	5.024e-07	4.1491e-05
Cluster-12923.10031	42.8479	0	7.6685	5.0659e-07	4.1761e-05
Cluster-12923.6347	63.4104	0.839812	6.3483	5.1338e-07	4.2243e-05
Cluster-12923.6078	2.69804	58.2694	-4.4212	5.1511e-07	4.2307e-05
Cluster-12923.23907	93.4145	559.253	-2.5818	5.1684e-07	4.2373e-05
Cluster-12923.17096	162.107	997.548	-2.6235	5.1915e-07	4.2485e-05
Cluster-12923.19338	5795.89	1056.11	2.4561	5.2399e-07	4.2802e-05
Cluster-12923.18097	673.432	7386.24	-3.4552	5.2916e-07	4.3146e-05
Cluster-12923.19427	1094.57	7786.93	-2.8311	5.33e-07	4.3381e-05
Cluster-12923.18100	692.208	4258.72	-2.6214	5.7204e-07	4.6475e-05
Cluster-12923.26513	168.243	3242.97	-4.2689	5.7485e-07	4.6619e-05
Cluster-12923.14661	153.242	6.31028	4.6149	5.7825e-07	4.681e-05
Cluster-12923.17671	1004.23	62.9125	3.9923	5.9372e-07	4.7805e-05
Cluster-12923.20894	107.736	826.638	-2.9412	5.9162e-07	4.7805e-05
Cluster-12923.22163	75.9915	0.993802	6.1256	5.9359e-07	4.7805e-05
Cluster-12923.25990	229.409	23.3979	3.2949	6.0723e-07	4.8805e-05
Cluster-12923.17113	5.06011	96.503	-4.2228	6.21e-07	4.9823e-05
Cluster-12923.16927	901.263	145.15	2.6353	6.2295e-07	4.9864e-05
Cluster-12923.21207	10471	54145.7	-2.3705	6.2373e-07	4.9864e-05
Cluster-12923.20439	6423.56	83139.4	-3.6941	6.4992e-07	5.1866e-05
Cluster-12923.31399	0.340442	62.7481	-7.7194	6.7669e-07	5.3906e-05
Cluster-12923.20910	2979.21	21762	-2.869	6.8266e-07	5.4286e-05
Cluster-12923.13772	47.5243	312.893	-2.7183	6.9181e-07	5.4916e-05
Cluster-12923.17711	165.639	11.8403	3.8272	7.3745e-07	5.8436e-05
Cluster-12923.15022	10.127	157.103	-3.99	7.3904e-07	5.846e-05
Cluster-12923.15530	91.213	0.402142	7.7908	7.4281e-07	5.8655e-05
Cluster-12923.18813	107.846	0.662535	7.2093	7.5699e-07	5.9669e-05
Cluster-12923.23887	14.2971	147.347	-3.3619	7.7198e-07	6.0745e-05
Cluster-12923.18581	542.545	28.9049	4.2271	7.7864e-07	6.1162e-05
Cluster-12923.22782	230.622	2127.4	-3.2067	7.8056e-07	6.1206e-05
Cluster-12923.24459	308.575	3148.7	-3.3509	8.1898e-07	6.4107e-05
Cluster-12923.23666	851.996	149.549	2.5112	8.2095e-07	6.415e-05
Cluster-12923.17895	275.915	37.6987	2.8757	8.6622e-07	6.757e-05
Cluster-12923.13354	117.867	1969.95	-4.0643	8.8199e-07	6.8562e-05
Cluster-12923.14436	188.768	15.3121	3.633	8.8094e-07	6.8562e-05
Cluster-12923.20329	13641.2	2935.46	2.2164	8.9087e-07	6.9133e-05
Cluster-12923.23604	7.31145	94.2112	-3.6947	8.9519e-07	6.9349e-05
Cluster-12923.15514	119.196	631.871	-2.4084	9.007e-07	6.9514e-05
Cluster-12923.18207	542.343	4082.43	-2.9126	9.0196e-07	6.9514e-05
Cluster-12923.26624	45.9741	264.129	-2.5243	8.9978e-07	6.9514e-05
Cluster-12923.20938	3264.09	17368.4	-2.4117	9.0377e-07	6.9535e-05
Cluster-12923.11101	39.8433	617.576	-3.9558	9.1267e-07	7.0099e-05
Cluster-12923.16437	60.7533	0.331267	7.2032	9.3411e-07	7.1624e-05
Cluster-12923.26589	74.0956	2.12935	5.0737	9.4195e-07	7.2103e-05
Cluster-12923.25039	69.2584	773.532	-3.4851	9.4814e-07	7.2444e-05
Cluster-12923.8633	13.6264	133.114	-3.2779	9.4964e-07	7.2444e-05
Cluster-12923.18279	418.598	3348.21	-2.9998	9.9727e-07	7.5949e-05
Cluster-12923.30830	0	35.6029	-7.8645	1.0089e-06	7.6702e-05
Cluster-12923.11162	57.9092	1.32507	5.3235	1.0343e-06	7.8507e-05
Cluster-12923.10512	49.0002	421.989	-3.1059	1.0513e-06	7.9659e-05
Cluster-12923.22397	36.0302	371.975	-3.3719	1.0717e-06	8.1069e-05
Cluster-12923.24584	351.043	22.4865	3.9652	1.102e-06	8.3224e-05
Cluster-12923.19731	1641.46	348.052	2.2374	1.1133e-06	8.3702e-05
Cluster-12923.22029	685.445	96.398	2.8327	1.1139e-06	8.3702e-05
Cluster-12923.23407	118.101	8.06768	3.8577	1.1139e-06	8.3702e-05
Cluster-12923.22749	941.295	87.9568	3.4201	1.1245e-06	8.4353e-05
Cluster-12923.29690	30.4401	257.303	-3.0816	1.141e-06	8.5453e-05
Cluster-12923.19744	9384.52	1724.51	2.4442	1.1529e-06	8.6199e-05
Cluster-12923.24715	214.193	11.8227	4.1957	1.1596e-06	8.6553e-05
Cluster-12923.25049	201.938	26.9813	2.9074	1.1638e-06	8.6723e-05
Cluster-12923.20617	22667.7	4146.67	2.4507	1.1704e-06	8.6991e-05
Cluster-12923.23869	38.3551	311.67	-3.029	1.1712e-06	8.6991e-05
Cluster-12923.25610	21.2609	182.048	-3.1121	1.1855e-06	8.7901e-05
Cluster-12923.20721	933.088	151.112	2.6254	1.1978e-06	8.8669e-05
Cluster-12923.19498	4496.46	386.051	3.5422	1.2068e-06	8.9187e-05
Cluster-12923.21553	1203.9	9350.07	-2.9574	1.2113e-06	8.9379e-05
Cluster-12923.23584	295.238	1833.27	-2.6332	1.2475e-06	9.19e-05
Cluster-12923.25472	43.0928	0	7.6706	1.2572e-06	9.2463e-05
Cluster-12923.8862	61.504	379.309	-2.6205	1.2861e-06	9.4428e-05
Cluster-12923.21081	22051.6	1972.29	3.4828	1.2996e-06	9.5267e-05
Cluster-12923.16645	345.556	2116.69	-2.6147	1.3052e-06	9.552e-05
Cluster-12923.17093	43.887	505.564	-3.5278	1.3191e-06	9.6384e-05
Cluster-12923.23740	57.5561	745.94	-3.7011	1.3512e-06	9.8568e-05
Cluster-12923.12892	24.0494	448.129	-4.235	1.3632e-06	9.9284e-05
Cluster-12923.24531	160.207	1414.04	-3.1418	1.3715e-06	9.9722e-05
Cluster-12923.29142	49.3575	394.462	-2.9951	1.4149e-06	0.00010272
Cluster-12923.19786	13080.1	2239.07	2.5464	1.4361e-06	0.00010409
Cluster-12923.24616	82.262	651.723	-2.9884	1.4923e-06	0.00010798
Cluster-12923.25636	5.23097	68.0075	-3.6822	1.4958e-06	0.00010806
Cluster-12923.13177	53.9983	1.25972	5.5162	1.5058e-06	0.00010861
Cluster-12923.8929	24.375	7063.92	-8.183	1.5712e-06	0.00011315
Cluster-12923.30686	1.73877	90.1993	-5.7204	1.5986e-06	0.00011494
Cluster-12923.10909	200.532	30.1935	2.7332	1.6146e-06	0.00011572
Cluster-12923.22180	3181.22	560.628	2.5045	1.613e-06	0.00011572
Cluster-12923.20128	13770.4	1411.18	3.2864	1.6205e-06	0.00011577
Cluster-12923.20280	4414.02	873.986	2.3367	1.6187e-06	0.00011577
Cluster-12923.17144	254.112	1465.27	-2.5273	1.6333e-06	0.0001165
Cluster-12923.18380	1259.07	171.159	2.8779	1.6496e-06	0.00011748
Cluster-12923.13715	232.548	39.9885	2.5386	1.7126e-06	0.00012177
Cluster-12923.23251	408.059	54.3358	2.9105	1.7266e-06	0.00012238
Cluster-12923.30767	11.9472	185.447	-3.9443	1.7262e-06	0.00012238
Cluster-12923.19414	1735.28	233.141	2.8956	1.7521e-06	0.00012399
Cluster-12923.22465	278.258	43.7677	2.6682	1.7668e-06	0.00012453
Cluster-12923.22814	1039.73	134.465	2.9484	1.7662e-06	0.00012453
Cluster-12923.23904	32.2399	254.392	-2.9847	1.768e-06	0.00012453
Cluster-12923.21849	90.1684	2.91605	4.9274	1.7904e-06	0.00012591
Cluster-12923.21000	1419.47	7913.43	-2.4792	1.8359e-06	0.00012891
Cluster-12923.16456	137.078	1031.62	-2.9091	1.8903e-06	0.00013253
Cluster-12923.14431	199.764	1939.88	-3.2799	1.9133e-06	0.00013392
Cluster-12923.30664	2.36908	87.6581	-5.1941	1.9427e-06	0.00013578
Cluster-12923.19483	4173.6	941.711	2.148	1.962e-06	0.00013691
Cluster-12923.18636	465.685	85.3748	2.4493	1.9928e-06	0.00013884
Cluster-12923.13873	676.739	112.213	2.5929	2.0069e-06	0.00013961
Cluster-12923.15519	54.4335	0.993802	5.6404	2.0196e-06	0.00014028
Cluster-12923.22586	713.085	40.7319	4.1346	2.026e-06	0.00014051
Cluster-12923.23219	396.229	29.131	3.7572	2.0471e-06	0.00014175
Cluster-12923.18414	1215.05	254.083	2.2576	2.0509e-06	0.0001418
Cluster-12923.16762	459.877	2614.95	-2.5069	2.0874e-06	0.0001441
Cluster-12923.24972	110.812	9.37517	3.5451	2.1153e-06	0.0001458
Cluster-12923.27850	12.4816	110.181	-3.1394	2.1219e-06	0.00014603
Cluster-12923.30845	0	28.285	-7.5319	2.1481e-06	0.00014761
Cluster-12923.21614	2458.67	316.258	2.9592	2.1781e-06	0.00014944
Cluster-12923.18484	163.053	22.8071	2.8296	2.185e-06	0.00014969
Cluster-12923.24905	127.841	1380.32	-3.4336	2.2207e-06	0.0001519
Cluster-12923.24448	448.882	49.9021	3.1668	2.2333e-06	0.00015253
Cluster-12923.24160	54.0929	1.86896	4.8426	2.2795e-06	0.00015545
Cluster-12923.20171	2544.29	12893.1	-2.3413	2.2927e-06	0.00015612
Cluster-12923.17528	127.258	10.4864	3.6063	2.3053e-06	0.00015673
Cluster-12923.18984	610.731	120.175	2.3459	2.3289e-06	0.0001581
Cluster-12923.24279	45.9919	288.702	-2.6492	2.3463e-06	0.00015904
Cluster-12923.12177	54.9469	0.662535	6.2182	2.3504e-06	0.00015908
Cluster-12923.22154	740.057	122.451	2.5941	2.3902e-06	0.00016154
Cluster-12923.7321	0.680884	42.5974	-6.198	2.4066e-06	0.0001624
Cluster-12923.20319	3856.86	35.7562	6.7506	2.4506e-06	0.00016512
Cluster-12923.14890	58.3641	467.146	-3.0042	2.4672e-06	0.00016599
Cluster-12923.25540	13.5574	268.506	-4.3191	2.547e-06	0.0001711
Cluster-12923.17317	117.817	613.324	-2.3807	2.5567e-06	0.0001715
Cluster-12923.11042	37.4037	0	7.4719	2.5793e-06	0.0001725
Cluster-12923.2224	31.6695	0	7.2255	2.5783e-06	0.0001725
Cluster-12923.22882	114.716	7.69453	3.9217	2.5831e-06	0.0001725
Cluster-12923.18845	40.1176	0	7.5667	2.6227e-06	0.00017488
Cluster-12923.19998	980.829	210.294	2.221	2.6316e-06	0.00017522
Cluster-12923.21400	40.4815	0	7.5829	2.648e-06	0.00017605
Cluster-12923.22206	1696.83	139.216	3.6094	2.6963e-06	0.00017873
Cluster-12923.26282	64.1789	360.098	-2.4871	2.6958e-06	0.00017873
Cluster-12923.22380	5113.19	895.127	2.5142	2.7391e-06	0.0001813
Cluster-12923.21538	142.309	10.7695	3.7388	2.8315e-06	0.00018714
Cluster-12923.7358	0	32.1863	-7.7128	2.8608e-06	0.0001888
Cluster-12923.21659	634.575	3758.43	-2.5669	2.8967e-06	0.00019089
Cluster-12923.8767	0.960549	50.5676	-5.8472	2.9336e-06	0.00019304
Cluster-12923.7576	0.55933	53.1826	-6.5879	2.9801e-06	0.00019581
Cluster-12923.29426	46.6839	281.952	-2.5923	3.0024e-06	0.00019699
Cluster-12923.13298	141.212	775.902	-2.4577	3.0434e-06	0.00019939
Cluster-12923.15496	500.536	78.7947	2.6673	3.1638e-06	0.00020685
Cluster-12923.23942	68.5885	3.27061	4.4348	3.1664e-06	0.00020685
Cluster-12923.30593	0.838995	57.3284	-6.1008	3.1721e-06	0.00020692
Cluster-12923.30858	0	24.4093	-7.3158	3.2132e-06	0.00020929
Cluster-12923.16211	23.4757	248.823	-3.4072	3.2409e-06	0.00021079
Cluster-12923.18560	206.498	9.84248	4.3707	3.2507e-06	0.00021113
Cluster-12923.6693	45.1079	0.419906	6.7815	3.2593e-06	0.00021138
Cluster-12923.17209	426.234	3116.06	-2.8702	3.2669e-06	0.00021157
Cluster-12923.16178	28.6665	266.117	-3.2138	3.2794e-06	0.00021207
Cluster-12923.21601	6002.36	84200.4	-3.8103	3.318e-06	0.00021426
Cluster-12923.22363	23.6668	359.971	-3.9235	3.3862e-06	0.00021804
Cluster-12923.24676	69.3248	376.435	-2.4413	3.3846e-06	0.00021804
Cluster-12923.20330	2306.97	37270.9	-4.0141	3.3952e-06	0.0002183
Cluster-12923.6727	2.63854	66.4959	-4.6836	3.4052e-06	0.00021864
Cluster-12923.17896	58.7178	1066.17	-4.1871	3.4749e-06	0.00022216
Cluster-12923.18423	466.943	38.7279	3.5907	3.47e-06	0.00022216
Cluster-12923.20043	13216.3	1976.99	2.7409	3.4672e-06	0.00022216
Cluster-12923.25233	166.531	12.2022	3.755	3.4836e-06	0.0002224
Cluster-12923.21241	4921.27	767.477	2.6807	3.4983e-06	0.00022303
Cluster-12923.18947	1375.8	250.109	2.4599	3.5624e-06	0.00022679
Cluster-12923.19133	861.544	5161.34	-2.5831	3.5738e-06	0.00022719
Cluster-12923.27194	10.2112	191.385	-4.2274	3.5924e-06	0.00022805
Cluster-12923.23045	124.57	696.476	-2.4856	3.6018e-06	0.00022833
Cluster-12923.19237	1115.64	128.063	3.1238	3.6851e-06	0.00023328
Cluster-12923.14946	92.1592	1192.08	-3.6914	3.6943e-06	0.00023353
Cluster-12923.26389	128.767	644.177	-2.3214	3.7009e-06	0.00023362
Cluster-12923.14287	69.8506	4.61326	3.9288	3.7481e-06	0.00023561
Cluster-12923.20974	2356.26	435.949	2.4343	3.7406e-06	0.00023561
Cluster-12923.21334	299.558	36.8587	3.0267	3.7451e-06	0.00023561
Cluster-12923.30994	11.6936	3914.18	-8.3909	3.7962e-06	0.0002383
Cluster-12923.20996	268.733	42.9708	2.6381	3.8555e-06	0.00024169
Cluster-12923.18630	745.857	3919.02	-2.3937	3.8748e-06	0.00024235
Cluster-12923.8912	2.24625	1199.68	-9.0246	3.8768e-06	0.00024235
Cluster-12923.28211	18.1285	155.312	-3.0934	3.8825e-06	0.00024237
Cluster-12923.16058	456.009	45.6364	3.3237	3.916e-06	0.00024412
Cluster-12923.15572	33.4495	262.497	-2.9715	3.9332e-06	0.00024485
Cluster-12923.17091	479.965	2313.25	-2.269	3.9421e-06	0.00024507
Cluster-12923.16836	369.577	34.7172	3.4132	3.9578e-06	0.00024571
Cluster-12923.21629	919.731	1.53769	9.2266	4.0151e-06	0.00024892
Cluster-12923.19671	2415.66	258.114	3.2265	4.1917e-06	0.00025926
Cluster-12923.20891	259.358	38.3851	2.7559	4.1933e-06	0.00025926
Cluster-12923.22678	589.241	94.5837	2.6366	4.239e-06	0.00026172
Cluster-12923.24452	25.7781	232.725	-3.1603	4.2835e-06	0.0002641
Cluster-12923.14847	43.5761	274.043	-2.6482	4.2983e-06	0.00026465
Cluster-12923.23550	254.255	1191.91	-2.2299	4.3166e-06	0.00026542
Cluster-12923.17175	103.227	533.652	-2.3717	4.4319e-06	0.00027213
Cluster-12923.30741	3.31942	89.5041	-4.7879	4.4436e-06	0.00027248
Cluster-12923.15883	248.197	33.6635	2.8865	4.4501e-06	0.00027249
Cluster-12923.19440	8524.77	1116.98	2.9323	4.4558e-06	0.00027249
Cluster-12923.20769	342.35	36.4393	3.2345	4.5362e-06	0.00027703
Cluster-12923.13597	153.846	841.522	-2.4498	4.5576e-06	0.00027796
Cluster-12923.19859	5368.64	476.447	3.4937	4.5686e-06	0.00027825
Cluster-12923.20750	537.621	3104.55	-2.5299	4.6164e-06	0.00028078
Cluster-12923.21418	6777.64	1405.76	2.2694	4.6421e-06	0.00028159
Cluster-12923.8518	0.340442	37.16	-6.961	4.6397e-06	0.00028159
Cluster-12923.25772	168.222	1397.44	-3.0537	4.6542e-06	0.00028194
Cluster-12923.12122	0	32.421	-7.7246	4.6822e-06	0.00028326
Cluster-12923.21681	160.917	1189.47	-2.8855	4.6898e-06	0.00028333
Cluster-12923.17661	47.884	0.822047	5.9501	4.7381e-06	0.00028587
Cluster-12923.18884	251.558	1267.58	-2.3346	4.7781e-06	0.0002879
Cluster-12923.14001	93.7997	805.624	-3.1047	4.8237e-06	0.00029025
Cluster-12923.17340	517.108	47.7149	3.4341	4.886e-06	0.00029361
Cluster-12923.19435	2999.78	230.966	3.6992	5.0314e-06	0.00030195
Cluster-12923.14314	80.2374	896.352	-3.4779	5.0387e-06	0.00030198
Cluster-12923.28302	74.5222	601.383	-3.0124	5.1422e-06	0.00030777
Cluster-12923.20445	11441.5	2561.17	2.1594	5.1953e-06	0.00031016
Cluster-12923.22430	14.6052	218.297	-3.921	5.2028e-06	0.00031016
Cluster-12923.22595	172.377	24.9596	2.7824	5.1977e-06	0.00031016
Cluster-12923.23539	777.544	112.779	2.7863	5.2666e-06	0.00031355
Cluster-12923.14876	40.9785	0	7.5995	5.5955e-06	0.00033269
Cluster-12923.21431	939.717	8931.44	-3.249	5.6121e-06	0.00033324
Cluster-12923.11279	51.2301	2.08176	4.6922	5.6572e-06	0.00033503
Cluster-12923.28761	2.20076	46.483	-4.4876	5.6556e-06	0.00033503
Cluster-12923.20072	303.594	37.0484	3.0376	5.7202e-06	0.00033832
Cluster-12923.30933	8.28921	132.509	-4.0092	5.8168e-06	0.00034358
Cluster-12923.22479	509.621	4183.2	-3.038	5.8255e-06	0.00034364
Cluster-12923.22803	511.229	0	11.242	5.8519e-06	0.00034475
Cluster-12923.17307	45.4046	1.64409	4.8552	6.0321e-06	0.0003549
Cluster-12923.16063	8.24778	111.822	-3.7594	6.0492e-06	0.00035544
Cluster-12923.20768	4416.47	576.885	2.937	6.1954e-06	0.00036356
Cluster-12923.12008	40.8023	0.331267	6.6296	6.3573e-06	0.00037257
Cluster-12923.14848	147.589	760.828	-2.3655	6.3736e-06	0.00037304
Cluster-12923.14680	62.5743	382.592	-2.6172	6.4737e-06	0.00037841
Cluster-12923.18756	1976.35	374.618	2.3996	6.6104e-06	0.0003859
Cluster-12923.18008	2509.75	562.653	2.1574	6.6523e-06	0.00038784
Cluster-12923.19656	7034.41	1342.36	2.3898	6.7876e-06	0.00039522
Cluster-12923.17227	4.48931	72.4608	-3.9724	6.7997e-06	0.00039541
Cluster-12923.12934	32.7463	490.126	-3.9055	6.8374e-06	0.00039658
Cluster-12923.26143	71.6983	493.568	-2.7834	6.8362e-06	0.00039658
Cluster-12923.22139	1332.64	258.55	2.3657	6.8848e-06	0.00039881
Cluster-12923.18942	542.927	112.737	2.2686	7.0524e-06	0.000408
Cluster-12923.22278	94.338	1051.87	-3.4796	7.0716e-06	0.00040858
Cluster-12923.25170	417.027	3528.23	-3.081	7.1239e-06	0.00041108
Cluster-12923.19342	642.629	96.7002	2.7344	7.2567e-06	0.0004182
Cluster-12923.21289	2170.45	344.492	2.655	7.3107e-06	0.00042078
Cluster-12923.25309	60.0632	3.95072	3.9508	7.3398e-06	0.00042191
Cluster-12923.15851	14.0903	143.024	-3.3612	7.3826e-06	0.00042383
Cluster-12923.12003	154.732	15.9693	3.2767	7.4149e-06	0.00042501
Cluster-12923.22120	6328.53	946.203	2.7419	7.422e-06	0.00042501
Cluster-12923.12275	25.7874	0	6.9333	7.5054e-06	0.00042924
Cluster-12923.23355	676.692	2971.51	-2.1347	7.5288e-06	0.00043003
Cluster-12923.25459	228.72	33.9085	2.7525	7.6968e-06	0.00043907
Cluster-12923.30692	6.79569	89.452	-3.7258	7.7355e-06	0.00044072
Cluster-12923.21423	50.4734	287.367	-2.5087	7.7856e-06	0.00044301
Cluster-12923.20130	14244.4	1589.93	3.1635	7.8053e-06	0.00044357
Cluster-12923.26483	113.018	832.445	-2.8794	7.9913e-06	0.000453
Cluster-12923.29431	132.465	926.398	-2.8038	7.9862e-06	0.000453
Cluster-12923.23656	209.801	0	9.9571	8.1057e-06	0.0004589
Cluster-12923.28808	10.7966	84.8302	-2.9607	8.1637e-06	0.00046161
Cluster-12923.20848	12.23	107.02	-3.1512	8.222e-06	0.00046432
Cluster-12923.19791	1267.68	6070.55	-2.2598	8.3463e-06	0.00047016
Cluster-12923.27147	17.3817	122.879	-2.8276	8.3449e-06	0.00047016
Cluster-12923.27923	44.7186	1.25972	5.2415	8.639e-06	0.00048604
Cluster-12923.19194	755.398	124.663	2.5976	8.6945e-06	0.00048794
Cluster-12923.25966	183.761	28.7442	2.6787	8.6921e-06	0.00048794
Cluster-12923.19094	472.452	2433.66	-2.3655	8.7342e-06	0.00048956
Cluster-12923.29105	95.5949	697.48	-2.8652	8.9695e-06	0.00050212
Cluster-12923.23495	69.8622	357.378	-2.3583	8.9892e-06	0.0005026
Cluster-12923.24147	693.429	117.345	2.5637	9.0123e-06	0.00050327
Cluster-12923.18513	9.57299	95.3253	-3.3304	9.0283e-06	0.00050354
Cluster-12923.19999	6853.69	672.931	3.348	9.0433e-06	0.00050375
Cluster-12923.14067	49.0418	0.331267	6.9035	9.0965e-06	0.00050609
Cluster-12923.15052	105.915	569.982	-2.4279	9.1256e-06	0.00050645
Cluster-12923.31075	0	25.0847	-7.3594	9.1215e-06	0.00050645
Cluster-12923.20888	683.511	92.1072	2.891	9.4723e-06	0.0005244
Cluster-12923.32706	0	22.8485	-7.2218	9.4655e-06	0.0005244
Cluster-12923.27726	63.3757	640.546	-3.3407	9.6642e-06	0.00053437
Cluster-12923.18737	839.175	145.535	2.5264	9.7198e-06	0.00053678
Cluster-12923.5146	0	32.8285	-7.7423	9.7856e-06	0.00053975
Cluster-12923.17980	34.9374	0	7.3659	9.879e-06	0.00054424
Cluster-12923.22874	854.948	156.49	2.4508	9.9537e-06	0.00054769
Cluster-12923.9704	26.9827	242.039	-3.1734	9.9842e-06	0.00054869
Cluster-12923.11172	32.7559	180.082	-2.4559	1.0067e-05	0.00055258
Cluster-12923.14640	47.7151	0.331267	6.8563	1.0086e-05	0.00055294
Cluster-12923.12517	53.8957	3.93296	3.7972	1.0106e-05	0.00055337
Cluster-12923.20021	21255	4939.96	2.1052	1.0303e-05	0.0005628
Cluster-12923.7937	0	20.9792	-7.0989	1.03e-05	0.0005628
Cluster-12923.22508	121.891	10.7587	3.4941	1.0325e-05	0.00056328
Cluster-12923.17408	410.53	79.7436	2.3649	1.0349e-05	0.00056391
Cluster-12923.22210	605.323	105.679	2.5185	1.0415e-05	0.00056684
Cluster-12923.23516	573.363	3767.63	-2.7166	1.0448e-05	0.00056793
Cluster-12923.28528	40.4288	1.17108	5.1344	1.0589e-05	0.00057489
Cluster-12923.26491	188.072	1631.56	-3.1171	1.0606e-05	0.00057512
Cluster-12923.22291	439.12	2551.9	-2.5382	1.1075e-05	0.00059982
Cluster-12923.17426	172.893	1571.86	-3.1834	1.1131e-05	0.00060117
Cluster-12923.18251	144.044	937.709	-2.7017	1.114e-05	0.00060117
Cluster-12923.18612	1630.34	326.664	2.3196	1.1132e-05	0.00060117
Cluster-12923.30844	0	20.8726	-7.092	1.1238e-05	0.00060576
Cluster-12923.23678	129.823	6.89006	4.257	1.1309e-05	0.00060886
Cluster-12923.28819	3.14475	2863.78	-9.8101	1.1474e-05	0.00061664
Cluster-12923.8918	0.50429	45.7404	-6.4163	1.1481e-05	0.00061664
Cluster-12923.20326	12510.5	2429.69	2.3644	1.1544e-05	0.00061925
Cluster-12923.28236	4.00477	54.4272	-3.7887	1.1557e-05	0.00061925
Cluster-12923.22448	549.85	79.2327	2.7946	1.1733e-05	0.0006272
Cluster-12923.22521	283.044	1543.78	-2.447	1.172e-05	0.0006272
Cluster-12923.18447	796.232	155.562	2.3552	1.1821e-05	0.00062967
Cluster-12923.18812	1212.01	8697.14	-2.8435	1.1806e-05	0.00062967
Cluster-12923.27763	44.0434	0.804283	5.8344	1.1808e-05	0.00062967
Cluster-12923.13335	32.409	0	7.2597	1.1854e-05	0.00063065
Cluster-12923.21230	921.835	4398.41	-2.2547	1.1876e-05	0.0006311
Cluster-12923.30538	4.03686	1945.41	-8.9156	1.2433e-05	0.00065911
Cluster-12923.8920	1.35476	36.8488	-4.7655	1.2419e-05	0.00065911
Cluster-12923.20344	9811.88	2297.6	2.0943	1.2502e-05	0.00066184
Cluster-12923.22549	210.405	34.8484	2.5902	1.2514e-05	0.00066184
Cluster-12923.18856	226.522	39.6078	2.5198	1.2614e-05	0.00066636
Cluster-12923.17346	115.119	705.697	-2.6147	1.282e-05	0.00067648
Cluster-12923.18480	242.071	15.4477	3.9854	1.2966e-05	0.00068338
Cluster-12923.27783	40.5337	250.525	-2.633	1.3132e-05	0.00069129
Cluster-12923.11982	56.1374	0.662535	6.2641	1.3252e-05	0.0006968
Cluster-12923.20930	722.786	135.878	2.4125	1.3317e-05	0.00069938
Cluster-12923.24523	93.6152	620.581	-2.7314	1.3347e-05	0.00070017
Cluster-12923.13333	16.6156	144.127	-3.1097	1.3532e-05	0.00070905
Cluster-12923.18171	63.5866	430.102	-2.7599	1.3571e-05	0.00071027
Cluster-12923.28918	141.155	22.427	2.6626	1.3604e-05	0.00071117
Cluster-12923.23903	91.3098	485.678	-2.4086	1.3705e-05	0.00071558
Cluster-12923.15681	34.9709	0.419906	6.4135	1.3785e-05	0.00071893
Cluster-12923.24528	26.174	0	6.9581	1.396e-05	0.00072722
Cluster-12923.31260	2.53993	368.069	-7.1876	1.3995e-05	0.00072819
Cluster-12923.26656	159.138	18.307	3.1018	1.416e-05	0.00073595
Cluster-12923.6311	56.1213	3.5253	3.9476	1.4403e-05	0.00074772
Cluster-12923.19678	1198.66	261.615	2.195	1.4461e-05	0.00074986
Cluster-12923.19605	718.295	5594.58	-2.9616	1.4561e-05	0.00075417
Cluster-12923.12939	0	20.2568	-7.0451	1.4778e-05	0.00076455
Cluster-12923.19389	9148.11	2417.92	1.9197	1.4796e-05	0.00076459
Cluster-12923.21064	1151.57	287	2.0039	1.4929e-05	0.00077059
Cluster-12923.21099	371.385	60.3891	2.6168	1.4966e-05	0.00077158
Cluster-12923.18347	988.908	6268.46	-2.6645	1.5059e-05	0.0007755
Cluster-12923.11929	169.569	11.0736	3.908	1.5169e-05	0.00078028
Cluster-12923.21214	383.983	1911.38	-2.3166	1.5212e-05	0.0007816
Cluster-12923.22296	357.748	65.0843	2.4579	1.5343e-05	0.00078744
Cluster-12923.20790	1310.81	322.39	2.0236	1.5689e-05	0.00080429
Cluster-12923.26619	103.841	881.673	-3.0883	1.5759e-05	0.00080692
Cluster-12923.17555	1183.86	217.325	2.4441	1.5791e-05	0.00080764
Cluster-12923.23025	226.788	1068.6	-2.2351	1.5984e-05	0.00081661
Cluster-12923.17645	70.8299	445.872	-2.651	1.6015e-05	0.00081726
Cluster-12923.13144	32.6827	226.084	-2.7977	1.6078e-05	0.00081952
Cluster-12923.26611	996.323	11530.6	-3.5326	1.6218e-05	0.00082574
Cluster-12923.16258	100.624	620.8	-2.6271	1.6319e-05	0.00082993
Cluster-12923.14611	244.512	31.6597	2.9491	1.6419e-05	0.00083385
Cluster-12923.27811	19.601	158.583	-3.0234	1.6433e-05	0.00083385
Cluster-12923.10446	59.0831	2.47838	4.5325	1.6499e-05	0.00083625
Cluster-12923.26590	32.5228	0	7.272	1.6529e-05	0.00083685
Cluster-12923.23420	379.841	1556.59	-2.035	1.6846e-05	0.00085192
Cluster-12923.17613	58.8999	5.93833	3.2979	1.7039e-05	0.00086075
Cluster-12923.19345	34.1191	447.312	-3.718	1.7234e-05	0.00086961
Cluster-12923.27708	251.737	45.691	2.4591	1.7312e-05	0.00087255
Cluster-12923.15834	424.684	73.8039	2.523	1.7642e-05	0.0008882
Cluster-12923.17740	29.6855	0	7.1328	1.8331e-05	0.00092185
Cluster-12923.19608	2842.3	446.908	2.6694	1.9302e-05	0.0009691
Cluster-12923.19867	2479.36	353.795	2.8087	1.9327e-05	0.0009691
Cluster-12923.23696	192.432	2198.31	-3.5148	1.9335e-05	0.0009691
Cluster-12923.14552	25.2795	0	6.9101	1.9684e-05	0.00098549
Cluster-12923.18799	3027.6	617.298	2.2946	1.978e-05	0.00098821
Cluster-12923.33940	0.50429	35.7694	-6.0616	1.9782e-05	0.00098821
Cluster-12923.20298	135.401	15.9219	3.0947	2.0193e-05	0.0010076
Cluster-12923.15644	3.16578	60.1932	-4.276	2.0318e-05	0.0010127
Cluster-12923.10998	1.58066	37.3161	-4.664	2.038e-05	0.0010133
Cluster-12923.21215	1713.52	10830.1	-2.6602	2.0418e-05	0.0010133
Cluster-12923.23012	79.1685	3.05228	4.6383	2.042e-05	0.0010133
Cluster-12923.25147	14.6558	6167.98	-8.7212	2.0358e-05	0.0010133
Cluster-12923.20657	112.866	11.9056	3.2576	2.0503e-05	0.0010163
Cluster-12923.22645	184.022	1036.46	-2.4949	2.0553e-05	0.0010166
Cluster-12923.30754	6.01046	57.8965	-3.264	2.0537e-05	0.0010166
Cluster-12923.14175	30.1921	259.493	-3.1101	2.0618e-05	0.0010175
Cluster-12923.5413	0	21.9473	-7.1584	2.0608e-05	0.0010175
Cluster-12923.16094	129.055	1206	-3.2275	2.0652e-05	0.0010181
Cluster-12923.24619	250.375	48.9004	2.3598	2.0789e-05	0.0010237
Cluster-12923.11508	2.36908	55.4893	-4.5383	2.1142e-05	0.00104
Cluster-12923.28788	18.5593	173.716	-3.2173	2.1306e-05	0.0010469
Cluster-12923.17053	598.571	97.9136	2.6089	2.1513e-05	0.0010559
Cluster-12923.15713	346.914	1976.05	-2.5102	2.1723e-05	0.0010651
Cluster-12923.20271	1998.75	487.418	2.0355	2.1901e-05	0.0010726
Cluster-12923.31196	16.4781	101.672	-2.6187	2.2564e-05	0.0011039
Cluster-12923.22412	467.882	105.367	2.1508	2.2663e-05	0.0011075
Cluster-12923.16800	40.207	1.25972	5.0864	2.2836e-05	0.0011148
Cluster-12923.29005	46.6278	396.956	-3.0819	2.306e-05	0.0011245
Cluster-12923.24454	33.4705	178.441	-2.417	2.3232e-05	0.0011317
Cluster-12923.11921	35.8441	189.336	-2.4033	2.3272e-05	0.0011324
Cluster-12923.33054	46.9773	0.839812	5.8983	2.3396e-05	0.0011372
Cluster-12923.18322	1540.95	348.446	2.1448	2.3764e-05	0.0011538
Cluster-12923.10664	26.4498	0	6.974	2.382e-05	0.0011553
Cluster-12923.22498	272.08	57.3412	2.2472	2.4316e-05	0.0011781
Cluster-12923.25556	21.2679	151.833	-2.8493	2.4348e-05	0.0011783
Cluster-12923.3457	0	19.0868	-6.9643	2.4638e-05	0.0011911
Cluster-12923.15139	94.3851	485.093	-2.3584	2.4911e-05	0.001203
Cluster-12923.22899	92.7294	8.92526	3.3716	2.5277e-05	0.0012181
Cluster-9349.0	30.307	0	7.1711	2.5265e-05	0.0012181
Cluster-12923.10872	2.48489	44.4482	-4.1709	2.5563e-05	0.0012306
Cluster-12923.18664	263.141	1295.98	-2.3006	2.5639e-05	0.0012329
Cluster-12923.21348	3260.3	427.843	2.9301	2.5703e-05	0.0012346
Cluster-12923.26307	51.2535	2.76206	4.2391	2.573e-05	0.0012346
Cluster-12923.15789	297.077	1540.3	-2.3743	2.5759e-05	0.0012347
Cluster-12923.12814	28.553	0	7.0801	2.5795e-05	0.0012351
Cluster-12923.19438	41.8507	1.74498	4.5138	2.6075e-05	0.0012472
Cluster-12923.1626	0	19.2038	-6.9694	2.6105e-05	0.0012473
Cluster-12923.22621	277.061	46.876	2.5698	2.6147e-05	0.001248
Cluster-12923.17047	1577.83	5960.04	-1.9173	2.6261e-05	0.0012521
Cluster-12923.19886	11582.7	2587.91	2.162	2.648e-05	0.0012612
Cluster-12923.29389	56.4416	554.444	-3.2923	2.6603e-05	0.0012657
Cluster-12923.27631	138.399	25.2732	2.4474	2.6722e-05	0.00127
Cluster-12923.19589	1154.23	5987.51	-2.375	2.6851e-05	0.0012748
Cluster-12923.15233	187.281	883.493	-2.2377	2.6971e-05	0.0012792
Cluster-12923.13943	99.3857	11.9651	3.0514	2.709e-05	0.0012835
Cluster-12923.18585	2688.21	392.99	2.7746	2.7276e-05	0.0012884
Cluster-12923.22570	1153.91	238.606	2.2751	2.7237e-05	0.0012884
Cluster-12923.24527	36.9968	0.331267	6.4949	2.728e-05	0.0012884
Cluster-12923.28044	92.1179	10.504	3.1383	2.7676e-05	0.0013057
Cluster-12923.31020	5.68977	82.0072	-3.8788	2.8071e-05	0.001323
Cluster-12923.25110	28.2351	366.986	-3.7031	2.8282e-05	0.0013316
Cluster-12923.27201	31.7399	0.419906	6.274	2.874e-05	0.0013517
Cluster-12923.12047	31.2785	427.398	-3.7761	2.8971e-05	0.0013611
Cluster-12923.22787	106.345	8.04992	3.71	2.9109e-05	0.0013662
Cluster-12923.15219	26.2273	0	6.954	2.9387e-05	0.0013778
Cluster-12923.28767	53.0763	1.72721	4.8766	2.9617e-05	0.0013872
Cluster-12923.11995	25.3409	0	6.9013	2.9799e-05	0.0013928
Cluster-12923.23747	102.096	828.164	-3.0227	2.9797e-05	0.0013928
Cluster-12923.27239	105.925	632.008	-2.576	3.0116e-05	0.0014061
Cluster-12923.30495	19.9929	194.818	-3.2753	3.0257e-05	0.0014112
Cluster-12923.8370	16.523	101.246	-2.6128	3.0675e-05	0.0014292
Cluster-12923.31038	0.279665	30.6946	-6.6806	3.1239e-05	0.001454
Cluster-12923.23346	554.677	2449.35	-2.1427	3.1281e-05	0.0014545
Cluster-12923.21501	880.536	6248.85	-2.8273	3.1544e-05	0.0014652
Cluster-12923.19393	481.769	1881.22	-1.9655	3.1678e-05	0.0014699
Cluster-12923.30648	0.680884	38.2342	-6.0081	3.1999e-05	0.0014833
Cluster-12923.18820	1112.64	171.358	2.6992	3.2132e-05	0.0014879
Cluster-12923.28075	35.0208	179.616	-2.3572	3.2436e-05	0.0014989
Cluster-12923.9269	23.6888	0	6.8052	3.2413e-05	0.0014989
Cluster-12923.16388	25.3875	0	6.9145	3.2683e-05	0.0015087
Cluster-12923.14995	132.917	5.9861	4.45	3.3391e-05	0.0015399
Cluster-12923.23475	150.193	1024.32	-2.7718	3.3875e-05	0.0015606
Cluster-12923.19361	756.719	4340.68	-2.5207	3.4355e-05	0.0015811
Cluster-12923.25109	71.2668	8.38118	3.0706	3.4478e-05	0.0015835
Cluster-12923.26107	25.9978	143.27	-2.4711	3.4463e-05	0.0015835
Cluster-12923.13110	21.5202	0	6.6727	3.4583e-05	0.0015867
Cluster-12923.30774	1.02133	40.1519	-5.4609	3.4739e-05	0.0015922
Cluster-12923.18869	52.4401	1.88672	4.7883	3.4999e-05	0.0016025
Cluster-12923.27693	269.69	1118.89	-2.0533	3.5364e-05	0.0016159
Cluster-12923.30439	24.2471	127.927	-2.4015	3.5327e-05	0.0016159
Cluster-12923.15584	285.515	48.9793	2.5404	3.5544e-05	0.0016225
Cluster-12923.24932	366.347	78.7821	2.2179	3.5625e-05	0.0016246
Cluster-12923.21467	3985.65	21870.4	-2.4562	3.7036e-05	0.0016872
Cluster-12923.3771	0.680884	44.5496	-6.216	3.7363e-05	0.0017004
Cluster-12923.11871	73.2783	598.376	-3.032	3.7513e-05	0.0017055
Cluster-12923.23540	335.26	62.1133	2.4333	3.8162e-05	0.0017332
Cluster-12923.29390	15.7167	176.339	-3.477	3.8853e-05	0.0017628
Cluster-12923.24014	248.428	52.876	2.2297	3.9034e-05	0.0017693
Cluster-12923.16491	447.062	113.11	1.9817	3.9136e-05	0.0017703
Cluster-12923.27122	7.24662	130.648	-4.2097	3.91e-05	0.0017703
Cluster-12923.8936	53.2502	234.473	-2.1414	3.9249e-05	0.0017737
Cluster-12923.26482	85.6811	5147.95	-5.9083	3.95e-05	0.0017832
Cluster-12923.25273	333.512	29.123	3.5212	3.9666e-05	0.0017889
Cluster-12923.14690	78.7959	6.16338	3.6604	3.9724e-05	0.0017897
Cluster-12923.20738	10128.7	980.198	3.3689	3.992e-05	0.0017967
Cluster-12923.14104	57.1456	3.51324	4.0415	4.0289e-05	0.0018115
Cluster-12923.20549	9956.12	76986.9	-2.951	4.0469e-05	0.0018178
Cluster-12923.10922	32.4751	169.651	-2.3831	4.0675e-05	0.0018253
Cluster-12923.24806	1.02133	35.3832	-5.2917	4.0884e-05	0.0018328
Cluster-12923.18502	297.929	56.8528	2.3843	4.0936e-05	0.0018333
Cluster-12923.19694	180.561	19.3716	3.2056	4.1361e-05	0.0018493
Cluster-12923.25601	190.026	39.7035	2.2618	4.1375e-05	0.0018493
Cluster-12923.26853	74.6278	8.55846	3.1158	4.153e-05	0.0018544
Cluster-12923.26625	67.2584	282.726	-2.0696	4.1731e-05	0.001858
Cluster-12923.28776	476.984	4027.17	-3.0772	4.1705e-05	0.001858
Cluster-12923.28836	123.696	827.144	-2.74	4.1734e-05	0.001858
Cluster-12923.9405	8.97796	101.27	-3.5004	4.1822e-05	0.0018601
Cluster-12923.32097	1.24021	38.047	-5.0217	4.2096e-05	0.0018704
Cluster-12923.17808	134.445	956.359	-2.8308	4.2231e-05	0.0018745
Cluster-12923.21880	158.006	1395.39	-3.1439	4.2795e-05	0.0018977
Cluster-12923.30595	22.6165	140.785	-2.6444	4.2855e-05	0.0018985
Cluster-12923.17619	617.175	3089.36	-2.3239	4.3153e-05	0.0019098
Cluster-12923.24520	114.562	17.0164	2.7509	4.3461e-05	0.0019209
Cluster-12923.28971	102.698	457.797	-2.1557	4.3489e-05	0.0019209
Cluster-12923.30265	22.7959	0	6.7611	4.3961e-05	0.0019398
Cluster-12923.25266	72.0704	331.162	-2.2021	4.4516e-05	0.0019624
Cluster-12923.17644	468.24	92.2203	2.3447	4.5233e-05	0.0019921
Cluster-12923.27680	65.9264	358.105	-2.4366	4.5368e-05	0.0019961
Cluster-12923.19433	831.038	177.905	2.2218	4.5891e-05	0.0020171
Cluster-12923.20314	2576.44	420.175	2.6169	4.6584e-05	0.0020455
Cluster-12923.24605	224.406	1367.33	-2.6065	4.7381e-05	0.0020785
Cluster-12923.25490	73.7473	445.391	-2.5976	4.7555e-05	0.0020841
Cluster-12923.31313	0	18.1985	-6.8893	4.7904e-05	0.0020974
Cluster-12923.29965	8.59396	73.861	-3.1047	4.7971e-05	0.0020983
Cluster-12923.30856	5.89464	53.4381	-3.1703	4.8034e-05	0.002099
Cluster-12923.22998	39.7724	2.20023	4.1505	4.8171e-05	0.0021029
Cluster-12923.17202	564.566	62.7713	3.1642	4.8937e-05	0.0021343
Cluster-12923.17149	267.792	1353.86	-2.3386	4.9845e-05	0.002171
Cluster-12923.19889	7618.44	1653.12	2.2042	4.989e-05	0.002171
Cluster-12923.26804	63.9617	288.276	-2.1726	4.9924e-05	0.002171
Cluster-12923.27707	27.5182	0	7.0331	5.0048e-05	0.0021743
Cluster-12923.20818	10008.3	56242.7	-2.4905	5.0358e-05	0.0021857
Cluster-12923.20568	354.541	44.8781	2.9847	5.0508e-05	0.0021901
Cluster-12923.27966	29.6353	149.204	-2.3346	5.1334e-05	0.0022238
Cluster-12923.25429	83.1731	11.7051	2.8273	5.1852e-05	0.002244
Cluster-12923.16865	256.335	1080.19	-2.0762	5.1959e-05	0.0022465
Cluster-12923.14206	199.084	886.769	-2.1557	5.2134e-05	0.0022489
Cluster-12923.17285	474.21	118.675	1.9976	5.2164e-05	0.0022489
Cluster-12923.25932	413.165	66.0037	2.6505	5.2108e-05	0.0022489
Cluster-12923.22365	101.547	439.504	-2.116	5.2481e-05	0.0022604
Cluster-12923.22023	126.712	14.3493	3.1298	5.2759e-05	0.0022702
Cluster-12923.16287	27.7937	162.67	-2.5538	5.3607e-05	0.0023045
Cluster-12923.18771	890.998	163.947	2.4437	5.3685e-05	0.0023056
Cluster-12923.28696	70.3715	5.74881	3.6193	5.4207e-05	0.0023258
Cluster-12923.23553	76.4251	588.751	-2.9431	5.4352e-05	0.0023298
Cluster-12923.16423	114.205	10.475	3.4334	5.4466e-05	0.0023325
Cluster-12923.30032	20.9997	0	6.6312	5.4552e-05	0.0023339
Cluster-12923.21907	407.196	73.2611	2.4741	5.4635e-05	0.0023353
Cluster-12923.27618	173.012	722.412	-2.062	5.471e-05	0.0023363
Cluster-12923.20044	327.478	0.331267	9.6376	5.4815e-05	0.0023385
Cluster-12923.20704	23576.7	5059.03	2.2204	5.5188e-05	0.0023522
Cluster-12923.10434	24.5434	168.769	-2.7762	5.6115e-05	0.0023895
Cluster-12923.16676	131.842	663.697	-2.3317	5.6952e-05	0.0024228
Cluster-12923.30732	0	21.5104	-7.13	5.7057e-05	0.002425
Cluster-12923.18548	676.144	3080.87	-2.1884	5.7844e-05	0.0024561
Cluster-12923.23322	335.763	68.6011	2.2936	5.8105e-05	0.0024649
Cluster-12923.8135	0.340442	24.5104	-6.3608	5.8222e-05	0.0024675
Cluster-12923.23536	234.435	1057.02	-2.173	5.8524e-05	0.002478
Cluster-12923.14188	6.36365	82.9101	-3.7202	5.9e-05	0.0024958
Cluster-12923.21475	3057.09	867.667	1.8169	5.9338e-05	0.0025077
Cluster-12923.25229	23.4589	1587.54	-6.0848	5.9498e-05	0.0025121
Cluster-12923.12208	12.0324	78.7886	-2.7106	5.9871e-05	0.0025251
Cluster-12923.13236	101.313	457.89	-2.1772	5.9917e-05	0.0025251
Cluster-12923.20351	1196.01	6500.66	-2.4424	6.0481e-05	0.0025465
Cluster-12923.14743	50.6814	2.51943	4.3908	6.0766e-05	0.002554
Cluster-12923.18055	1515.67	285.685	2.4066	6.0773e-05	0.002554
Cluster-12923.18748	1446.45	403.294	1.8427	6.1034e-05	0.0025626
Cluster-12923.8635	13.4237	89.8986	-2.7373	6.2241e-05	0.0026108
Cluster-12923.19038	61.3318	1.9876	4.8637	6.2333e-05	0.0026123
Cluster-12923.22486	160.336	684.738	-2.0964	6.2594e-05	0.0026207
Cluster-12923.14229	43.324	192.338	-2.1519	6.2912e-05	0.0026316
Cluster-12923.12977	38.2572	290.303	-2.9164	6.3043e-05	0.0026346
Cluster-12923.15773	519.126	108.107	2.2634	6.4356e-05	0.002687
Cluster-12923.11749	273.118	0	10.338	6.454e-05	0.0026922
Cluster-12923.9736	19.1468	144.583	-2.9211	6.5542e-05	0.0027315
Cluster-12923.12879	110.302	7.59448	3.8457	6.5886e-05	0.0027433
Cluster-12923.20569	2664.94	575.431	2.2117	6.6515e-05	0.0027643
Cluster-12923.22754	215.71	993.177	-2.2037	6.6501e-05	0.0027643
Cluster-12923.21530	2239.81	189.864	3.5605	6.6892e-05	0.0027774
Cluster-12923.20212	28666.1	138962	-2.2773	6.7034e-05	0.0027808
Cluster-12923.22805	1734.43	258.031	2.7499	6.7404e-05	0.0027936
Cluster-12923.19582	326.331	1787.08	-2.4547	6.821e-05	0.0028243
Cluster-12923.26902	123.129	521.969	-2.0852	6.8465e-05	0.0028323
Cluster-12923.23525	424.818	90.7626	2.226	6.9279e-05	0.0028633
Cluster-12923.19508	2693.45	309.477	3.1221	6.9592e-05	0.002871
Cluster-12923.23980	101.464	15.0815	2.7564	6.9574e-05	0.002871
Cluster-12923.11322	25.8108	0	6.9401	7.0246e-05	0.0028953
Cluster-12923.26534	132.047	17.6241	2.918	7.0383e-05	0.0028983
Cluster-12923.19485	2097.59	541.854	1.9529	7.0549e-05	0.0029025
Cluster-12923.27396	218.455	19.6412	3.4863	7.2062e-05	0.002962
Cluster-12923.31012	19.9327	119.264	-2.5757	7.2155e-05	0.0029632
Cluster-12923.19362	43.4459	350.843	-3.0232	7.2686e-05	0.0029795
Cluster-12923.22453	10.3742	68.9683	-2.7489	7.2647e-05	0.0029795
Cluster-12923.27786	32.6279	159.146	-2.2875	7.4085e-05	0.0030341
Cluster-12923.25630	98.6686	430.396	-2.1251	7.4189e-05	0.0030356
Cluster-12923.11703	4.88606	59.7069	-3.6048	7.6105e-05	0.0031085
Cluster-12923.23341	595.214	61.2495	3.2833	7.6109e-05	0.0031085
Cluster-12923.10959	44.3784	417.101	-3.2238	7.6651e-05	0.0031257
Cluster-12923.18372	460.202	103.787	2.1503	7.6667e-05	0.0031257
Cluster-12923.11942	26.4479	0.331267	6.0066	7.7189e-05	0.0031441
Cluster-12923.27524	72.6274	3.85656	4.1978	7.7403e-05	0.00315
Cluster-12923.21376	175.667	1879.45	-3.4203	7.8064e-05	0.0031685
Cluster-12923.22400	128.409	18.152	2.8189	7.8031e-05	0.0031685
Cluster-12923.9412	19.5347	0	6.5358	7.8069e-05	0.0031685
Cluster-12923.31338	8.08881	148.988	-4.22	7.8452e-05	0.0031811
Cluster-12031.0	18.7705	0	6.4764	7.8785e-05	0.0031918
Cluster-12923.5335	0.838995	32.4819	-5.2799	7.8995e-05	0.0031974
Cluster-12923.12634	8.81539	121.838	-3.7997	7.9473e-05	0.0032109
Cluster-12923.18749	663.27	5368.55	-3.0172	7.9467e-05	0.0032109
Cluster-12923.21591	3421.1	599.712	2.5123	7.969e-05	0.0032168
Cluster-12923.17942	43.3571	0.662535	5.9057	7.9985e-05	0.0032259
Cluster-12923.21716	241.449	50.734	2.2518	8.0373e-05	0.0032368
Cluster-12923.29366	64.6213	276.248	-2.0941	8.0401e-05	0.0032368
Cluster-12923.25996	16.4923	221.003	-3.7635	8.1048e-05	0.00326
Cluster-12923.20684	3600.45	814.107	2.1447	8.2119e-05	0.0033001
Cluster-12923.13633	143.95	22.8723	2.6449	8.2362e-05	0.0033069
Cluster-12923.13148	35.228	1.83361	4.2381	8.3455e-05	0.0033478
Cluster-12923.12797	18.8997	0	6.4881	8.3725e-05	0.0033556
Cluster-12923.17266	23.162	0	6.7761	8.3843e-05	0.0033574
Cluster-12923.26308	8.47601	89.1349	-3.4045	8.4048e-05	0.0033626
Cluster-12923.4002	30.707	0.331267	6.222	8.4213e-05	0.0033662
Cluster-12923.10032	8.15045	79.3326	-3.292	8.4397e-05	0.0033676
Cluster-12923.25752	18.5195	0	6.4565	8.4378e-05	0.0033676
Cluster-12923.18611	105.103	667.843	-2.6681	8.4578e-05	0.0033718
Cluster-12923.19479	402.136	1677.32	-2.0609	8.4704e-05	0.0033738
Cluster-12923.17244	102.331	0	8.9214	8.4947e-05	0.0033805
Cluster-12923.14027	667.191	138.853	2.2653	8.5137e-05	0.0033851
Cluster-12923.19412	3859.84	29731.7	-2.9454	8.5214e-05	0.0033852
Cluster-12923.3172	0	21.1664	-7.1091	8.5396e-05	0.0033894
Cluster-12923.17905	39.5273	368.422	-3.2187	8.559e-05	0.0033941
Cluster-12923.31349	0	16.5782	-6.7589	8.6491e-05	0.0034268
Cluster-12923.32735	1.02133	32.1357	-5.1486	8.6938e-05	0.0034385
Cluster-12923.8874	52.7239	275.931	-2.3816	8.6905e-05	0.0034385
Cluster-12923.29629	21.4067	0	6.6657	8.7273e-05	0.0034487
Cluster-12923.24971	18.5548	0	6.4611	8.7723e-05	0.0034634
Cluster-12923.17374	542.524	2560.08	-2.2384	8.8549e-05	0.003493
Cluster-12923.22283	1084.75	4298.8	-1.9867	8.9201e-05	0.0035156
Cluster-12923.18773	3492.09	817.873	2.0938	8.9397e-05	0.0035203
Cluster-12923.22057	1160.59	290.619	1.9967	8.9782e-05	0.0035323
Cluster-12923.10705	0.340442	26.3427	-6.4651	9.0022e-05	0.0035387
Cluster-12923.26703	20.9528	0	6.6402	9.111e-05	0.0035783
Cluster-12923.8665	2.72354	654.119	-7.9385	9.1642e-05	0.0035961
Cluster-12923.23660	517.808	63.5492	3.03	9.2024e-05	0.0036079
Cluster-12923.21868	7119.48	1938.26	1.8771	9.2465e-05	0.0036221
Cluster-12923.23514	569.264	3963.71	-2.7997	9.3345e-05	0.0036534
Cluster-12923.27852	5.63793	60.2137	-3.4103	9.3738e-05	0.0036656
Cluster-12923.27348	6.02321	53.3391	-3.165	9.4397e-05	0.0036881
Cluster-12923.8340	2.04265	315.592	-7.3185	9.4829e-05	0.0037018
Cluster-12923.31428	0	19.4639	-6.9895	9.5898e-05	0.0037403
Cluster-12923.17886	19.2514	0	6.5079	9.828e-05	0.0038299
Cluster-12923.25482	106.832	544.619	-2.3485	9.8825e-05	0.0038477
Cluster-10658.0	18.2596	0	6.4339	9.9133e-05	0.0038531
Cluster-12923.30389	50.1293	2.79189	4.1179	9.9049e-05	0.0038531
Cluster-12923.27031	55.999	6.29288	3.1666	9.9841e-05	0.0038773
Cluster-12923.23451	137.96	516.782	-1.906	0.00010044	0.0038973
Cluster-12923.12070	29.8589	155.501	-2.3711	0.0001007	0.0039039
Cluster-12923.21235	5839.65	1733.56	1.7522	0.00010217	0.0039574
Cluster-12923.29239	68.858	7.52379	3.1742	0.0001044	0.0040405
Cluster-12923.26407	21.5359	0	6.6695	0.00010473	0.0040497
Cluster-12923.21379	1754.25	323.064	2.4415	0.00010525	0.0040661
Cluster-12923.25724	38.5277	1.83361	4.3721	0.00010539	0.0040682
Cluster-12923.11070	71.4917	4.58344	4.0018	0.00010576	0.004079
Cluster-12923.19689	882.303	176.191	2.3241	0.00010585	0.004079
Cluster-12923.14087	20.3532	0	6.5863	0.000106	0.0040811
Cluster-12923.21884	92.4879	506.348	-2.4522	0.00010621	0.0040859
Cluster-12923.10992	17.8131	157.349	-3.135	0.00010658	0.0040966
Cluster-12923.17725	379.912	2408.86	-2.6653	0.00010688	0.0041044
Cluster-12923.14183	28.8025	256.687	-3.1592	0.00010748	0.0041205
Cluster-12923.23212	64.369	273.867	-2.0942	0.0001074	0.0041205
Cluster-12923.18583	2823.41	821.857	1.7805	0.00010773	0.0041268
Cluster-12923.18089	295.381	48.3098	2.6098	0.00010802	0.0041341
Cluster-12923.17447	96.483	10.0555	3.2467	0.0001083	0.0041413
Cluster-12923.23396	442.237	53.8546	3.0424	0.00010857	0.0041481
Cluster-12923.17146	84.7444	372.819	-2.1379	0.00011096	0.0042359
Cluster-12923.16770	383.914	1873.49	-2.2865	0.00011256	0.0042932
Cluster-12923.30195	1.11866	207.121	-7.5324	0.00011345	0.0043237
Cluster-12923.19466	389.706	1388.84	-1.8337	0.00011362	0.0043265
Cluster-12923.11153	73.6641	312.117	-2.0834	0.00011469	0.0043636
Cluster-12923.22551	316.269	2257.91	-2.8361	0.00011589	0.0044055
Cluster-12923.16182	115.512	21.3162	2.4379	0.00011628	0.0044133
Cluster-12923.23385	198.642	1185.46	-2.5789	0.00011629	0.0044133
Cluster-12923.22524	159.906	719.058	-2.1698	0.00011714	0.0044416
Cluster-12923.19771	168.698	12.8116	3.7057	0.00011777	0.0044619
Cluster-12923.20433	7352.44	1299.43	2.5003	0.00011788	0.0044625
Cluster-12923.13258	60.1241	8.7535	2.7806	0.00011811	0.0044671
Cluster-12923.25342	98.421	16.0343	2.611	0.00011895	0.0044954
Cluster-12923.1051	0	15.4604	-6.6581	0.00011987	0.0045224
Cluster-12923.26639	24.2026	0	6.8482	0.00011982	0.0045224
Cluster-12923.21091	304.125	3444.39	-3.5021	0.00012075	0.004552
Cluster-12923.14767	261.527	1003.03	-1.9408	0.00012224	0.0046042
Cluster-12923.16790	106.811	417.149	-1.9631	0.00012273	0.0046186
Cluster-12923.25670	20.6939	216.937	-3.4016	0.00012298	0.0046243
Cluster-12923.23994	117.04	531.607	-2.182	0.00012396	0.0046573
Cluster-12923.21422	568.235	3283.5	-2.5314	0.00012421	0.0046626
Cluster-12923.25734	1.17944	29.9146	-4.7122	0.00012463	0.0046746
Cluster-12923.14753	41.1434	1.25972	5.102	0.00012475	0.0046753
Cluster-12923.3871	1.36177	1035.08	-9.6098	0.00012598	0.0047172
Cluster-12923.19400	2754.31	311.051	3.1467	0.00012784	0.0047817
Cluster-12923.25848	132.889	10.3204	3.7034	0.00012791	0.0047817
Cluster-12923.18079	550.618	2591.38	-2.2354	0.00012835	0.0047939
Cluster-12923.18196	3306	728.078	2.183	0.00012919	0.0048216
Cluster-12923.25912	6.05595	89.742	-3.8585	0.00013012	0.0048521
Cluster-12923.10849	27.085	209.511	-2.951	0.00013073	0.0048708
Cluster-12923.17985	382.753	1455.02	-1.9269	0.00013198	0.0049136
Cluster-12923.18629	15.9949	87.2312	-2.4519	0.00013225	0.0049194
Cluster-12923.14975	237.011	54.4741	2.119	0.00013243	0.004922
Cluster-12923.18358	345.805	48.0494	2.8489	0.00013276	0.0049266
Cluster-12923.23810	84.5122	4.32976	4.2655	0.00013277	0.0049266
Cluster-12923.24714	489.998	123.603	1.9862	0.00013361	0.0049536
Cluster-12923.13282	235.811	830.549	-1.8173	0.00013442	0.0049753
Cluster-12923.21394	69.9486	499.638	-2.8423	0.00013441	0.0049753
Cluster-12923.16490	252.467	42.4089	2.5691	0.00013497	0.0049907
Cluster-12923.22545	2263.05	655.256	1.7884	0.00013505	0.0049907
Cluster-12923.12001	57.4293	7.94904	2.8512	0.00013545	0.0050013
Cluster-12923.19532	347.527	2441.98	-2.8131	0.00013612	0.0050218
Cluster-12923.17162	103.656	760.435	-2.8791	0.00013836	0.0050974
Cluster-12923.28288	18.2371	0	6.4293	0.0001384	0.0050974
Cluster-12923.15444	24.7919	0	6.8817	0.00013886	0.0051104
Cluster-12923.17056	137.598	12.2669	3.488	0.00013925	0.0051204
Cluster-12923.19540	1564.62	6228.03	-1.9931	0.00014035	0.0051566
Cluster-12923.22012	3164.58	446.678	2.8245	0.0001422	0.0052203
Cluster-12923.21616	112.085	19.264	2.5347	0.0001428	0.0052383
Cluster-12923.23078	54.0457	4.64327	3.5145	0.00014386	0.0052728
Cluster-12923.24640	124.056	803.094	-2.6958	0.0001441	0.0052773
Cluster-12923.21391	576.882	72.2444	2.9995	0.00014438	0.0052815
Cluster-12923.23369	400.69	2057.84	-2.3615	0.00014445	0.0052815
Cluster-12923.21929	1439.91	277.608	2.3759	0.00014508	0.0052961
Cluster-12923.27953	519.688	3148.87	-2.5983	0.00014503	0.0052961
Cluster-12923.21491	1914.74	358.19	2.4177	0.00014743	0.0053775
Cluster-12923.20085	69714.8	261218	-1.9057	0.00014819	0.0054006
Cluster-12923.17228	85.5082	356.501	-2.0593	0.00014893	0.0054233
Cluster-12923.25729	97.8394	385.246	-1.9783	0.00014935	0.0054342
Cluster-12923.29131	59.3617	621.111	-3.3837	0.00014969	0.0054421
Cluster-12923.15787	58.1423	7.17476	2.9942	0.00015012	0.00545
Cluster-12923.26080	0.620107	23.4505	-5.3582	0.00015015	0.00545
Cluster-12923.20418	4397.55	1144.72	1.9416	0.00015043	0.0054558
Cluster-12923.3697	0	15.2586	-6.6362	0.00015096	0.0054707
Cluster-12923.22911	135.65	488.407	-1.849	0.00015146	0.0054844
Cluster-12923.5354	0	15.7553	-6.6799	0.0001516	0.005485
Cluster-12923.18698	361.665	49.7405	2.8637	0.00015198	0.0054944
Cluster-12923.4340	0	16.1573	-6.7166	0.00015229	0.0055011
Cluster-12923.26061	137.522	564.755	-2.0378	0.00015265	0.0055097
Cluster-12923.11591	26.9807	226.746	-3.0706	0.00015291	0.0055146
Cluster-12923.11474	113.728	18.7559	2.5935	0.00015492	0.0055828
Cluster-12923.26494	184.993	18.0514	3.3602	0.00015609	0.0056205
Cluster-12923.16229	146.42	24.4563	2.578	0.00015769	0.0056736
Cluster-12923.14730	97.6106	524.769	-2.4231	0.00015812	0.0056845
Cluster-12923.10153	89.2224	323.327	-1.859	0.00016079	0.0057756
Cluster-12923.21227	561.244	1980.77	-1.8195	0.00016232	0.0058259
Cluster-12923.25157	86.0056	13.9231	2.6229	0.00016249	0.0058276
Cluster-12923.27073	234.353	31.0283	2.9179	0.00016313	0.0058459
Cluster-12923.23287	326.987	1569.11	-2.2626	0.00016356	0.0058517
Cluster-12923.28775	225.999	1719.22	-2.9263	0.00016349	0.0058517
Cluster-12923.21110	1403.97	281.782	2.3159	0.00016435	0.0058756
Cluster-12923.15546	70.3615	10.6878	2.7096	0.00016631	0.0059407
Cluster-12923.24546	683.404	2220.9	-1.7005	0.00016655	0.0059446
Cluster-12923.16820	559.412	3943.9	-2.8177	0.00016688	0.0059518
Cluster-12923.26174	147.916	28.3133	2.3816	0.00016886	0.0060176
Cluster-12923.19751	3802.69	1175.52	1.6938	0.00016957	0.0060345
Cluster-12923.20541	706.737	85.9555	3.0369	0.0001696	0.0060345
Cluster-12923.9711	6.08718	56.2823	-3.201	0.0001706	0.0060654
Cluster-12923.16212	58.5063	4.80259	3.5925	0.00017138	0.0060882
Cluster-12923.18463	167.162	24.6742	2.7711	0.00017152	0.0060884
Cluster-12923.18857	16.7489	0	6.3105	0.00017363	0.0061582
Cluster-10721.0	17.889	0	6.3994	0.00017412	0.0061709
Cluster-12923.19556	17.2359	0	6.3524	0.00017463	0.006184
Cluster-12923.4787	0	14.1179	-6.5259	0.00017898	0.006333
Cluster-12923.222	29.2511	0.733409	5.2757	0.00017982	0.0063569
Cluster-12923.29659	21.4471	0	6.6673	0.00017993	0.0063569
Cluster-12923.20621	560.498	133.989	2.0639	0.00018086	0.0063845
Cluster-12923.15214	96.1129	6.14561	3.95	0.00018182	0.0064133
Cluster-12923.17362	95.6662	7.0563	3.7517	0.00018263	0.0064369
Cluster-12923.23630	41.9378	2.31887	4.0912	0.00018428	0.0064899
Cluster-12923.27917	39.2838	238.635	-2.5986	0.00018459	0.0064958
Cluster-11078.0	28.2945	0.402142	6.1116	0.00018578	0.0065326
Cluster-12923.22531	2953.38	648.39	2.1867	0.00018702	0.0065659
Cluster-12923.25779	7.30764	67.7489	-3.1872	0.00018693	0.0065659
Cluster-12923.29499	50.4614	210.205	-2.0607	0.00018791	0.0065921
Cluster-12923.10309	58.3972	455.844	-2.9664	0.00018861	0.0066114
Cluster-12923.22711	352.916	1766.74	-2.3237	0.00018927	0.0066293
Cluster-12923.27696	9.08272	94.5374	-3.4065	0.00019073	0.0066753
Cluster-12923.8294	0.680884	27.4907	-5.5287	0.0001914	0.0066938
Cluster-12923.12804	35.7332	2.47838	3.8051	0.00019228	0.0067192
Cluster-12923.27120	25.7288	127.158	-2.2997	0.00019256	0.0067238
Cluster-12923.16939	16.3117	92.3977	-2.4917	0.00019302	0.0067317
Cluster-9100.0	29.578	0.804283	5.2565	0.00019309	0.0067317
Cluster-12923.17836	2030.73	420.164	2.2738	0.00019325	0.0067322
Cluster-12923.31243	3.10054	40.4659	-3.7587	0.00019357	0.0067382
Cluster-12923.16181	74.518	10.1263	2.8642	0.00019454	0.0067666
Cluster-12923.22918	59.9203	8.58175	2.8111	0.00019578	0.0068045
Cluster-12923.15920	77.4288	9.79507	2.9706	0.00019627	0.0068163
Cluster-12923.22289	1010.76	302.064	1.7421	0.00019665	0.0068243
Cluster-12923.19170	131.534	455.919	-1.7948	0.0001973	0.0068415
Cluster-12923.20443	23539.6	5228.09	2.1707	0.00019757	0.0068455
Cluster-12923.14657	19.9242	108.748	-2.4561	0.00019862	0.0068767
Cluster-12923.20359	37950.6	8725.45	2.1208	0.00019968	0.006908
Cluster-12923.16100	222.898	58.4698	1.9326	0.00020361	0.0070385
Cluster-12923.28577	190.49	754.533	-1.9866	0.000204	0.0070466
Cluster-12923.20444	1275.37	334.577	1.93	0.00020465	0.0070591
Cluster-12923.28726	17.7107	0	6.397	0.00020467	0.0070591
Cluster-12923.16214	380.055	1542.37	-2.0214	0.00020554	0.0070741
Cluster-12923.22969	351.082	97.0409	1.8538	0.00020558	0.0070741
Cluster-12923.3825	0	67.8373	-8.7908	0.00020558	0.0070741
Cluster-12923.11523	31.1225	1.06468	4.8112	0.00020985	0.0072156
Cluster-12923.33885	1.75024	53.3677	-4.9607	0.00021067	0.0072384
Cluster-12923.23327	149.795	22.4281	2.736	0.00021127	0.0072534
Cluster-12923.16262	122.013	419.545	-1.7804	0.00021156	0.0072578
Cluster-12923.24224	21.1086	0	6.646	0.00021341	0.0073155
Cluster-12923.20289	3984.43	1280.96	1.6371	0.0002153	0.0073718
Cluster-12923.22222	389.77	97.1109	2.005	0.00021538	0.0073718
Cluster-12923.17071	18.9802	167.413	-3.139	0.00021773	0.0074468
Cluster-12923.15632	181.185	37.6586	2.264	0.00022001	0.0075189
Cluster-12923.28198	18.3159	99.3035	-2.4472	0.00022074	0.0075323
Cluster-12923.30528	12.9236	122.241	-3.259	0.00022064	0.0075323
Cluster-12923.13556	234.758	842.224	-1.8431	0.00022153	0.0075537
Cluster-12923.5068	0.224625	19.8008	-6.051	0.00022489	0.0076623
Cluster-12923.24330	13.1164	106.175	-3.0091	0.00022551	0.007673
Cluster-12923.25597	122.124	20.3939	2.5726	0.00022554	0.007673
Cluster-12923.23084	215.584	1172.86	-2.4445	0.00022629	0.0076925
Cluster-12923.8743	6.85712	80.1185	-3.5189	0.00022646	0.0076925
Cluster-12923.11258	57.8714	399.366	-2.7835	0.00022682	0.0076992
Cluster-12923.17035	127.83	19.3454	2.7279	0.00022738	0.0077064
Cluster-12923.28464	26.0061	129.022	-2.3202	0.00022735	0.0077064
Cluster-12923.24226	194.99	24.8942	2.9684	0.00022874	0.0077466
Cluster-12923.7397	0	14.4311	-6.5582	0.00023408	0.0079216
Cluster-12923.18125	31.9054	162.059	-2.3501	0.00023483	0.0079395
Cluster-12923.4121	0	15.2649	-6.6348	0.00023496	0.0079395
Cluster-12923.22842	431.367	1874.13	-2.1196	0.00023615	0.0079737
Cluster-12923.16623	12.7056	97.3696	-2.95	0.00023637	0.0079752
Cluster-12923.7046	1.12313	39.5434	-5.0238	0.00023798	0.0080234
Cluster-12923.20465	5009.76	52252.2	-3.3827	0.00023882	0.0080431
Cluster-12923.28243	32.8792	265.546	-3.0042	0.00023892	0.0080431
Cluster-12923.23706	118.99	21.7191	2.4435	0.00024272	0.008165
Cluster-12923.14731	187.348	1142.92	-2.6079	0.00024449	0.0082184
Cluster-12923.20146	1747.24	497.19	1.8133	0.00024494	0.0082271
Cluster-12923.9605	26.5746	1.15331	4.5374	0.00024634	0.0082681
Cluster-12923.25608	183.96	630.241	-1.7775	0.00024792	0.0083148
Cluster-12923.8771	49.0266	221.45	-2.1734	0.00024876	0.0083368
Cluster-12923.15446	607.539	177.266	1.7769	0.00024939	0.0083517
Cluster-12923.21890	67.3372	9.22118	2.8561	0.0002515	0.0084161
Cluster-12923.12908	18.596	186.789	-3.3367	0.00025353	0.0084734
Cluster-12923.14652	218.963	29.9681	2.8748	0.00025358	0.0084734
Cluster-12923.29174	129.235	624.067	-2.2709	0.0002545	0.0084978
Cluster-12923.21178	6560.38	1033.38	2.6664	0.00025535	0.0085196
Cluster-12923.23043	65.667	7.65864	3.118	0.0002556	0.0085216
Cluster-12923.15660	7.23539	60.3595	-3.0323	0.00025585	0.0085237
Cluster-12923.21705	3925.8	771.212	2.348	0.00025692	0.0085529
Cluster-12923.17054	228.079	46.0357	2.3019	0.00025916	0.0086042
Cluster-12923.17322	89.4836	375.278	-2.0699	0.00025874	0.0086042
Cluster-12923.18518	388.108	80.2983	2.2715	0.00025922	0.0086042
Cluster-12923.26365	67.9756	247.826	-1.8661	0.00025917	0.0086042
Cluster-12923.19403	1033.63	306.925	1.7519	0.00026112	0.0086545
Cluster-12923.27612	6.96568	70.591	-3.3816	0.00026099	0.0086545
Cluster-12923.21351	312.624	77.1824	2.0194	0.00026334	0.0087216
Cluster-12923.22302	333.671	1349.95	-2.0176	0.00026622	0.0088104
Cluster-12923.12629	48.146	3.45994	3.8069	0.00026723	0.0088354
Cluster-12923.22269	325.436	1095.02	-1.7503	0.00026736	0.0088354
Cluster-12923.20041	4672.39	1281.42	1.8663	0.00026809	0.008853
Cluster-12923.34181	0	14.4859	-6.5692	0.00027137	0.0089547
Cluster-12923.26878	59.7253	620.224	-3.3749	0.00027261	0.008989
Cluster-12923.17396	763.713	143.43	2.413	0.00027371	0.0090187
Cluster-12923.20708	8735.73	2421.36	1.8511	0.00027599	0.0090871
Cluster-12923.24800	135.52	19.2158	2.8278	0.00027624	0.0090887
Cluster-12923.30809	12.3314	96.2521	-2.9571	0.00028112	0.0092424
Cluster-12923.27338	58.3002	296.622	-2.3436	0.00028694	0.0094269
Cluster-12923.26571	271.742	880.027	-1.6956	0.00028815	0.0094514
Cluster-12923.3367	0	16.8846	-6.7828	0.00028819	0.0094514
Cluster-12923.8809	13.6143	77.6784	-2.518	0.00028831	0.0094514
Cluster-12923.27882	74.7952	295.729	-1.9853	0.00028964	0.0094881
Cluster-12923.21888	1682.72	450.592	1.9016	0.00029198	0.0095576
Cluster-12923.19390	8018.32	1679.7	2.2551	0.00029266	0.0095728
Cluster-12923.21600	304.87	78.2544	1.9636	0.00029387	0.0095985
Cluster-12923.22046	671.943	170.32	1.9807	0.00029366	0.0095985
Cluster-12923.19710	17374.7	5383.91	1.6902	0.00029641	0.0096721
Cluster-12923.23427	138.934	689.031	-2.3102	0.00029655	0.0096721
Cluster-12923.25150	0.838995	30.1993	-5.1766	0.00029879	0.009738
Cluster-12923.23883	89.9435	340.907	-1.9218	0.00030008	0.009773
Cluster-12923.15429	66.8618	293.667	-2.1337	0.00030112	0.0097997
Cluster-3766.0	0	13.0355	-6.4104	0.00030184	0.0098162
Cluster-12923.8925	1.35476	44.7347	-5.0419	0.00030458	0.009898
Cluster-12923.20484	3358.03	635.831	2.4008	0.00030556	0.0099226
Cluster-12923.10141	68.9854	674.888	-3.2902	0.0003076	0.0099819
Cluster-12923.22892	33.0217	145.814	-2.1385	0.00030878	0.010013
Cluster-12923.19193	3111.55	924.928	1.7502	0.00030923	0.01002
Cluster-12923.2596	16.8037	0	6.316	0.00030943	0.01002
Cluster-12923.22501	820.996	221.433	1.8913	0.0003113	0.010073
Cluster-12923.23022	101.859	368.37	-1.8533	0.00031167	0.010077
Cluster-12923.25896	930.085	5770.25	-2.6332	0.00031257	0.010099
Cluster-12266.0	16.4025	0	6.2817	0.0003149	0.010167
Cluster-12923.16493	221.755	42.7194	2.3811	0.00031598	0.010193
Cluster-12923.34725	1.90708	40.561	-4.342	0.00031613	0.010193
Cluster-12923.17803	110.108	17.064	2.6827	0.00031714	0.010218
Cluster-12313.0	24.8655	0.402142	5.9153	0.00031767	0.010227
Cluster-12923.12556	64.3822	302.448	-2.2364	0.00031913	0.010267
Cluster-12923.21764	769.096	204.401	1.9119	0.00032014	0.010292
Cluster-12923.7785	16.0795	136.408	-3.0822	0.0003224	0.010357
Cluster-12923.27753	15.8317	0	6.2309	0.00032405	0.010403
Cluster-12923.15379	15.3395	0	6.1796	0.00032545	0.010441
Cluster-12923.30649	29.909	140.909	-2.2476	0.00033059	0.010598
Cluster-12923.29055	40.3448	171.837	-2.0971	0.00033322	0.010675
Cluster-12923.15667	107.818	410.311	-1.9303	0.00033604	0.010757
Cluster-12923.14447	184.537	33.2929	2.472	0.00033797	0.010807
Cluster-12923.21886	77.6614	11.0901	2.8002	0.00033809	0.010807
Cluster-12923.27176	206.456	1093.78	-2.4055	0.0003387	0.010819
Cluster-12923.3360	2.31531	31.8422	-3.8133	0.00034272	0.01094
Cluster-12923.13573	28.6327	1.88672	3.921	0.00034341	0.010954
Cluster-12923.21814	4278.2	762.529	2.4879	0.00034526	0.011006
Cluster-12923.3302	1.51861	25.5459	-4.0257	0.00034705	0.011055
Cluster-12923.28564	36.8588	275.184	-2.9022	0.00034748	0.01106
Cluster-12923.23261	56.3944	7.64124	2.9057	0.00034889	0.011098
Cluster-12923.9729	38.4688	207.771	-2.4296	0.00034915	0.011098
Cluster-12923.11784	44.3342	3.21179	3.7595	0.00035069	0.011139
Cluster-12923.22571	1184.86	368.923	1.6838	0.00035277	0.011197
Cluster-12923.10838	68.5386	10.7589	2.6663	0.00035306	0.011199
Cluster-12923.23049	1049.93	5768.13	-2.458	0.00035358	0.011199
Cluster-12923.8550	0.224625	23.4602	-6.3033	0.00035333	0.011199
Cluster-12923.30913	0	14.2076	-6.5407	0.00035492	0.011234
Cluster-12923.22712	2982.99	12726.8	-2.0931	0.00035666	0.011281
Cluster-12923.17981	2342.38	704.83	1.7326	0.00035886	0.011343
Cluster-12923.21885	3219.98	672.893	2.2586	0.00036328	0.011474
Cluster-12923.20113	303.834	77.7088	1.9672	0.0003649	0.011493
Cluster-12923.26970	50.582	4.73743	3.4334	0.00036428	0.011493
Cluster-12923.27417	185.732	29.8924	2.6349	0.00036483	0.011493
Cluster-12923.3790	0.340442	26.2347	-6.4573	0.00036444	0.011493
Cluster-12923.20077	9615.55	2459.65	1.9669	0.00036956	0.011632
Cluster-12923.23755	479.41	127.36	1.9124	0.00037083	0.011664
Cluster-12923.18819	58.5632	241.48	-2.0476	0.00037536	0.011794
Cluster-12923.22267	597.903	2488.9	-2.0581	0.0003755	0.011794
Cluster-12923.15819	135.207	483.233	-1.8358	0.00037728	0.011842
Cluster-12923.15130	0	14.6859	-6.5858	0.00037884	0.011882
Cluster-12923.25379	183.988	33.8617	2.4376	0.00038203	0.011974
Cluster-12923.14162	25.1719	0.331267	5.9317	0.00038275	0.011988
Cluster-12923.15029	37.1574	2.98693	3.6301	0.00038367	0.012009
Cluster-12923.14055	138.595	31.7853	2.1186	0.00038779	0.012121
Cluster-12923.26392	42.8304	215.679	-2.3248	0.00038771	0.012121
Cluster-12923.18555	521.079	2050.15	-1.9768	0.00038885	0.012146
Cluster-12923.21995	43.6063	2.91605	3.8824	0.00039005	0.012175
Cluster-12923.19621	228.372	42.739	2.4165	0.00039325	0.012259
Cluster-12923.7872	3.09226	32.0735	-3.342	0.00039329	0.012259
Cluster-12923.24924	66.589	400.101	-2.5859	0.0003944	0.012285
Cluster-12923.23130	621.733	140.83	2.143	0.00039646	0.01234
Cluster-12923.16937	45.9193	3.7381	3.6163	0.00039758	0.012367
Cluster-12923.24919	66.9457	328.772	-2.2993	0.00040155	0.012482
Cluster-12719.0	26.5671	1.13555	4.5476	0.0004058	0.012605
Cluster-12923.19962	4008.09	15177.1	-1.921	0.00041	0.012726
Cluster-12923.20630	8671.25	53511.8	-2.6256	0.00041027	0.012726
Cluster-12923.10006	26.4998	156.052	-2.5506	0.00041161	0.012759
Cluster-12923.19518	0	2174.87	-13.793	0.00041466	0.012845
Cluster-12758.0	15.1884	0	6.1636	0.00041525	0.012854
Cluster-12923.30026	4.06108	46.2916	-3.5545	0.00042078	0.013017
Cluster-12923.22715	540.566	108.675	2.3171	0.00042158	0.013032
Cluster-12923.23471	186.537	43.4793	2.0961	0.00042349	0.013082
Cluster-12923.14994	15.1587	85.4738	-2.4796	0.00042421	0.013096
Cluster-12923.18173	3166.17	927.398	1.7717	0.00042672	0.013164
Cluster-12923.23837	74.385	333.618	-2.1694	0.000432	0.013318
Cluster-12923.14786	77.817	11.9118	2.7028	0.00043309	0.013342
Cluster-12923.4622	0.340442	17.0626	-5.834	0.00043945	0.013529
Cluster-12923.24060	50.0637	323.211	-2.6886	0.00044003	0.013538
Cluster-12923.15791	13.7667	101.79	-2.8618	0.0004405	0.013543
Cluster-12923.16130	22.6603	0.402142	5.7808	0.00044227	0.013588
Cluster-12923.20425	2812.25	939.435	1.5818	0.00044646	0.013707
Cluster-12923.23493	607.393	162.984	1.8974	0.00044901	0.013776
Cluster-12923.15506	281.316	76.4684	1.8812	0.00045004	0.013798
Cluster-12923.5981	0	12.8811	-6.392	0.00045223	0.013856
Cluster-12923.23171	52.7087	3.77915	3.8422	0.00046123	0.014122
Cluster-12923.17766	402.309	88.9202	2.1784	0.00046702	0.01428
Cluster-12923.9127	27.9918	1.13555	4.6171	0.0004667	0.01428
Cluster-12923.10454	10.1944	83.8229	-3.0568	0.00046766	0.01429
Cluster-12923.13410	51.1811	4.04608	3.6108	0.00046871	0.014293
Cluster-12923.16050	217.586	31.6178	2.7907	0.00046841	0.014293
Cluster-12923.23651	492.174	147.05	1.7434	0.00046811	0.014293
Cluster-12923.24618	173.414	30.0524	2.5245	0.00047042	0.014332
Cluster-12923.29050	71.8792	0	8.4127	0.00047065	0.014332
Cluster-12923.18936	375.252	1487.96	-1.9876	0.00047167	0.014354
Cluster-12923.28277	219.823	54.5202	2.013	0.00047315	0.014389
Cluster-12923.26606	217.838	794.776	-1.8659	0.00047635	0.014477
Cluster-12923.22445	126.87	26.1722	2.277	0.00047821	0.014514
Cluster-12923.26765	32.6705	2.25352	3.854	0.00047792	0.014514
Cluster-10136.1	15.0853	0	6.1531	0.00048806	0.014803
Cluster-12923.13099	0.340442	16.194	-5.7634	0.00048892	0.014809
Cluster-12923.16387	307.28	76.1551	2.0112	0.00048884	0.014809
Cluster-12923.16620	90.2743	15.1174	2.5808	0.00049139	0.014873
Cluster-12923.26219	91.0271	340.665	-1.9057	0.00049378	0.014936
Cluster-12923.28734	4.18838	43.2926	-3.4293	0.00049502	0.014963
Cluster-12923.3876	3.37766	34.1326	-3.3162	0.00049625	0.014991
Cluster-12923.15157	30.2805	134.602	-2.1515	0.00049786	0.015029
Cluster-12923.11210	101.599	9.29859	3.4289	0.00050276	0.015156
Cluster-12923.30433	12.0715	71.8206	-2.5767	0.00050242	0.015156
Cluster-12923.17616	458.967	2570.23	-2.4856	0.00050535	0.015224
Cluster-12923.31131	1.95765	181.417	-6.5334	0.00051087	0.01538
Cluster-12923.12656	0.680884	21.7771	-5.1875	0.00051283	0.015426
Cluster-12923.19325	1578.86	5817.56	-1.8818	0.00051306	0.015426
Cluster-12923.21361	5298.29	1593.66	1.7334	0.00051395	0.015442
Cluster-12923.10730	0	12.1955	-6.315	0.00051448	0.015448
Cluster-12923.19805	1196.15	217.082	2.4625	0.00051504	0.015454
Cluster-12923.14351	31.1461	2.21799	3.7913	0.00051841	0.015545
Cluster-12923.15088	54.0829	6.57086	3.0506	0.00051966	0.015562
Cluster-12923.20219	5996.44	1390.08	2.1089	0.00051944	0.015562
Cluster-12923.9213	18.8049	93.1734	-2.3047	0.00052002	0.015562
Cluster-12923.16492	478.265	136.419	1.8104	0.00052114	0.015585
Cluster-12923.24325	163.026	39.0901	2.0578	0.00052399	0.01566
Cluster-12923.25771	25.5804	146.2	-2.5194	0.00052744	0.015753
Cluster-12923.23916	603.289	1783.18	-1.5634	0.00053033	0.015829
Cluster-12923.24268	310.544	1139.56	-1.8746	0.00053219	0.015863
Cluster-12923.26309	28.9314	257.386	-3.165	0.00053196	0.015863
Cluster-11540.0	15.5491	0	6.2102	0.00053289	0.01587
Cluster-12923.12422	14.8301	0	6.1352	0.00053314	0.01587
Cluster-12923.20692	4471.39	1492.79	1.5828	0.00053577	0.015928
Cluster-12923.26301	194.987	1.65634	6.8367	0.00053545	0.015928
Cluster-12923.13639	24.3379	1.13555	4.4147	0.00053784	0.015979
Cluster-12923.16402	74.1483	9.52898	2.9357	0.00054247	0.016106
Cluster-12923.14777	62.547	7.2934	3.0681	0.00054567	0.01619
Cluster-12923.24637	74.4948	291.215	-1.9693	0.00054671	0.01621
Cluster-12923.30470	24.1447	0.804283	4.9602	0.00054867	0.016257
Cluster-12923.22819	77.0785	582.157	-2.9173	0.00055022	0.016282
Cluster-12923.8184	7.8425	67.9336	-3.1457	0.00054996	0.016282
Cluster-12923.25753	13.7756	0	6.0295	0.00055345	0.016367
Cluster-12923.19087	163.245	31.9578	2.3488	0.00055457	0.016389
Cluster-12923.15541	67.9892	9.99509	2.77	0.00055526	0.016399
Cluster-12923.19898	6162.96	23889.6	-1.9547	0.00055569	0.016401
Cluster-12923.22352	295.358	61.069	2.2727	0.00055975	0.01651
Cluster-12923.13208	52.3018	192.419	-1.8808	0.0005605	0.016521
Cluster-12923.8870	7.49378	67.5633	-3.1849	0.00056705	0.016703
Cluster-12923.23579	137.146	25.9178	2.4014	0.00057544	0.016939
Cluster-12923.19698	1334.46	359.478	1.8925	0.00057709	0.016977
Cluster-12923.20493	6417.77	31703.8	-2.3046	0.00058297	0.017138
Cluster-12923.21003	1241.2	374.455	1.7281	0.00058718	0.017251
Cluster-12923.20693	1078.81	4161.54	-1.9475	0.00058845	0.017277
Cluster-12923.21346	41.4516	3.5484	3.5632	0.00059236	0.01738
Cluster-12923.24219	724.271	219.554	1.7216	0.00059942	0.017576
Cluster-12923.13252	28.5103	162.387	-2.5055	0.00060177	0.017617
Cluster-12923.19410	976.303	2957.92	-1.5995	0.00060239	0.017617
Cluster-12923.21084	395.032	1401.68	-1.8272	0.00060239	0.017617
Cluster-12923.22135	188.708	19.2458	3.2989	0.00060132	0.017617
Cluster-12923.21801	747.308	240.507	1.6352	0.00060316	0.017628
Cluster-12923.17722	83.1071	12.8284	2.7026	0.00060795	0.017757
Cluster-12923.13717	89.9385	18.8731	2.2581	0.00061057	0.017822
Cluster-12923.31181	0.340442	16.1112	-5.7541	0.00062564	0.01825
Cluster-12923.14477	105.02	551.52	-2.391	0.00063175	0.018416
Cluster-12923.19768	9368.78	2334.61	2.0047	0.00063416	0.018474
Cluster-12923.21420	7258.04	2026.05	1.8409	0.0006346	0.018475
Cluster-12923.19814	3781.94	1306.92	1.533	0.00063986	0.018616
Cluster-12923.31490	1.36177	25.9534	-4.392	0.00064631	0.018792
Cluster-12923.19520	3632.01	1133.35	1.6802	0.00064708	0.018802
Cluster-12923.9617	9.14948	79.2341	-3.0987	0.00064751	0.018803
Cluster-12923.5170	15.2592	0	6.1824	0.00064998	0.018862
Cluster-12923.21278	1305.88	3953.42	-1.5982	0.00065532	0.019005
Cluster-12923.23143	352.853	1186.55	-1.7505	0.00065784	0.019065
Cluster-12923.23422	72.4601	0	8.4238	0.00065849	0.019072
Cluster-12563.0	34.1786	0.993802	4.9983	0.00065941	0.019086
Cluster-12923.18169	92.9603	339.26	-1.8685	0.00065986	0.019087
Cluster-12923.22063	1574.55	4922.19	-1.6444	0.00066352	0.019176
Cluster-12923.28797	0	13.8534	-6.5054	0.00066378	0.019176
Cluster-12923.29750	2.35887	31.7781	-3.7805	0.00066724	0.019264
Cluster-12923.19381	2.38309	36.7748	-4.0433	0.00067101	0.019323
Cluster-12923.19399	65.0188	431.406	-2.7338	0.00067101	0.019323
Cluster-12923.20470	983.138	3558.93	-1.8561	0.00066987	0.019323
Cluster-12923.26182	150.304	33.4639	2.1707	0.00067054	0.019323
Cluster-12923.14619	14.8554	0	6.1379	0.00067291	0.01934
Cluster-12923.18095	2071.02	651.954	1.6676	0.00067216	0.01934
Cluster-12923.24870	100.727	698.022	-2.7944	0.0006726	0.01934
Cluster-12923.19124	841.242	2884.11	-1.7779	0.00067391	0.019347
Cluster-12923.20578	8473.27	2589.01	1.7104	0.000674	0.019347
Cluster-12923.24056	14.9863	70.3127	-2.2392	0.00067691	0.019406
Cluster-12923.29373	17.2325	77.356	-2.1675	0.00067689	0.019406
Cluster-12923.22941	124.33	501.655	-2.0142	0.00067754	0.019411
Cluster-12923.18199	1182.38	380.301	1.6362	0.00067907	0.019443
Cluster-12923.22320	647.486	1845.04	-1.5107	0.00068152	0.019501
Cluster-12923.18031	13.711	0	6.0268	0.00068314	0.019535
Cluster-12923.23947	321.709	86.4899	1.895	0.00068951	0.019704
Cluster-12556.0	20.7452	0.402142	5.659	0.00069127	0.019708
Cluster-12923.13919	135.822	548.334	-2.0143	0.00069079	0.019708
Cluster-12923.14575	19.414	0.331267	5.5592	0.00069067	0.019708
Cluster-12923.17936	2263.22	8782.74	-1.9565	0.00069184	0.019708
Cluster-12923.659	18.1733	0.419906	5.468	0.00069141	0.019708
Cluster-12923.16165	55.6168	247.003	-2.1536	0.00069332	0.019717
Cluster-12923.17073	386.601	1676.86	-2.1163	0.00069345	0.019717
Cluster-12923.18890	624.823	191.56	1.7063	0.0006939	0.019717
Cluster-12923.19307	2615.46	860.152	1.6042	0.00069323	0.019717
Cluster-12923.15498	96.611	400.278	-2.0513	0.00069672	0.019785
Cluster-12923.27161	5.72952	46.312	-2.9981	0.00069721	0.019786
Cluster-12923.12280	159.68	42.4609	1.9075	0.00070041	0.019839
Cluster-12923.18021	982.992	3751.85	-1.9324	0.00070015	0.019839
Cluster-12923.27791	148.064	19.9735	2.8934	0.00069961	0.019839
Cluster-12923.3151	0	13.2422	-6.4344	0.00070127	0.019851
Cluster-12923.17010	206.268	647.398	-1.6499	0.00070379	0.01991
Cluster-12923.20795	4282.37	1221.26	1.8097	0.00070753	0.020003
Cluster-12923.23655	4.71713	62.6831	-3.6784	0.00070828	0.020012
Cluster-12923.15582	75.7406	435.371	-2.5214	0.00071166	0.020095
Cluster-12923.33938	0	12.6683	-6.3694	0.00071571	0.020197
Cluster-12923.26379	108.073	359.238	-1.7348	0.00071646	0.020205
Cluster-12923.18470	620.409	188.601	1.717	0.00071927	0.020271
Cluster-12923.15179	161.89	21.8769	2.888	0.00072067	0.020286
Cluster-12923.26528	169.91	32.0046	2.4037	0.0007204	0.020286
Cluster-12923.22736	685.161	2263.73	-1.7242	0.00072297	0.020338
Cluster-12923.29245	14.6112	0	6.1134	0.00072773	0.020459
Cluster-12923.14438	54.1579	196.188	-1.8586	0.00072881	0.020476
Cluster-12923.22292	227.15	46.272	2.2985	0.00073245	0.020566
Cluster-12923.23671	528.248	1788.69	-1.7595	0.00073307	0.02057
Cluster-12923.22737	349.955	70.0216	2.3232	0.00073477	0.020605
Cluster-12923.20899	108.343	403.798	-1.8973	0.00073993	0.020737
Cluster-12923.20856	12661.8	4118.62	1.6203	0.00074199	0.020782
Cluster-12923.18045	420.71	43.0056	3.2877	0.00074993	0.020991
Cluster-12923.15638	39.5055	3.96849	3.3399	0.00075789	0.021201
Cluster-12923.16150	402.612	106.235	1.9238	0.00076	0.021246
Cluster-12923.14269	18.0358	0.402142	5.4569	0.00076354	0.021332
Cluster-12923.18991	98.3981	394.185	-1.9997	0.00076794	0.021442
Cluster-12923.11324	35.3479	2.9514	3.5714	0.00077043	0.021487
Cluster-12923.30249	21.4968	108.397	-2.3231	0.0007705	0.021487
Cluster-12923.12038	80.1604	15.3719	2.3802	0.00077384	0.021566
Cluster-12923.12052	70.2052	250.505	-1.8394	0.00077562	0.021567
Cluster-12923.14558	7.90775	1181.27	-7.2276	0.00077578	0.021567
Cluster-12923.23201	588.288	105.885	2.4736	0.00077451	0.021567
Cluster-12923.8277	8.61371	57.4006	-2.756	0.00077522	0.021567
Cluster-12923.17773	668.968	124.071	2.4314	0.00077644	0.021572
Cluster-12923.3068	0	11.2319	-6.1977	0.00077934	0.021639
Cluster-12923.15314	0	11.2019	-6.191	0.00078134	0.021676
Cluster-12923.26381	216.284	652.979	-1.5943	0.00078163	0.021676
Cluster-12923.16392	105.989	12.5737	3.0897	0.00078365	0.021719
Cluster-12923.14147	90.9047	361.968	-1.9944	0.00078452	0.02173
Cluster-12923.24456	648.508	2714.34	-2.0659	0.00078702	0.021783
Cluster-12923.30691	5.26433	55.1233	-3.3859	0.00078743	0.021783
Cluster-12923.20994	197.136	628.647	-1.6719	0.00079082	0.021864
Cluster-12923.27191	41.9808	158.355	-1.9106	0.00079209	0.021885
Cluster-12923.7722	8.84408	55.5178	-2.6674	0.00079498	0.021952
Cluster-12923.21405	758.953	160.822	2.237	0.00079941	0.022057
Cluster-12923.25978	170.122	44.673	1.9285	0.00079978	0.022057
Cluster-12923.22636	304.238	72.4401	2.0651	0.0008045	0.022174
Cluster-12923.34873	14.8779	0	6.1332	0.0008087	0.022276
Cluster-12923.5732	21.5331	0.751173	4.8287	0.00081445	0.022421
Cluster-12923.929	30.5209	1.83361	4.0392	0.00081944	0.022544
Cluster-12923.24681	51.5504	200.021	-1.9533	0.00082107	0.022575
Cluster-12923.17650	9.7613	82.7536	-3.0589	0.00082193	0.022585
Cluster-12923.4869	0.565067	19.3716	-5.1394	0.0008229	0.022598
Cluster-12923.18757	117.661	13.8336	3.1008	0.00082431	0.022609
Cluster-12923.8481	56.4609	211.125	-1.9034	0.0008238	0.022609
Cluster-12923.20691	8329.72	26223.4	-1.6545	0.00082586	0.022638
Cluster-12923.8857	33.9051	130.714	-1.9511	0.00082905	0.022711
Cluster-12923.28248	56.7006	203.154	-1.8364	0.0008301	0.022726
Cluster-12923.18969	1212.69	159.799	2.9242	0.0008346	0.022836
Cluster-12923.30653	17.8696	110.245	-2.6417	0.00083524	0.022839
Cluster-12923.27606	286.996	1248.74	-2.1225	0.00083766	0.022892
Cluster-12923.30447	38.7878	156.587	-2.0093	0.00084689	0.02313
Cluster-12923.20913	3119.55	783.458	1.9928	0.00084802	0.023147
Cluster-12923.18602	935.79	178.211	2.3933	0.00085302	0.023269
Cluster-12923.20983	3522.6	1208.47	1.5435	0.00085521	0.023315
Cluster-12923.16203	57.0836	5.23493	3.4189	0.00086278	0.023507
Cluster-12923.26438	22.2389	110.377	-2.3097	0.00086473	0.023545
Cluster-12923.20989	1881.49	487.995	1.9468	0.0008663	0.023574
Cluster-12923.16967	50.7753	7.33427	2.777	0.00086763	0.023596
Cluster-12923.31693	2.19375	26.0343	-3.5648	0.00087761	0.023853
Cluster-12923.6869	48.7729	6.79572	2.8448	0.00088005	0.023905
Cluster-12923.27032	30.1475	2.56702	3.5368	0.0008812	0.023921
Cluster-12923.22094	705.274	2765.56	-1.9719	0.00088217	0.023933
Cluster-12923.19323	5404.31	1772.09	1.6087	0.00088281	0.023936
Cluster-12923.27074	364.993	87.1622	2.0674	0.00089617	0.024284
Cluster-12923.14644	160.841	25.0265	2.6755	0.00089811	0.02431
Cluster-12923.22087	61.6905	12.5447	2.2964	0.0008982	0.02431
Cluster-12923.18183	130.83	21.5774	2.593	0.0009015	0.024384
Cluster-12923.14452	39.5994	4.54238	3.1238	0.00091107	0.024628
Cluster-12923.22914	1561.51	401.301	1.961	0.00092333	0.024945
Cluster-12923.24534	89.1232	17.874	2.3172	0.00092647	0.025015
Cluster-12923.26232	38.1666	4.73743	3.03	0.00092934	0.025077
Cluster-12923.26709	95.6008	22.4107	2.0893	0.00093076	0.0251
Cluster-12923.19827	4172.87	14064.4	-1.753	0.00093519	0.025205
Cluster-12923.13325	142.998	25.1133	2.5132	0.00093667	0.02523
Cluster-12923.13902	35.5461	4.38287	2.9984	0.00094882	0.025541
Cluster-12923.19789	687.06	131.748	2.3835	0.00095141	0.025596
Cluster-12923.14923	64.2766	6.84883	3.2298	0.00095288	0.02562
Cluster-12923.30802	17.2921	77.1183	-2.1542	0.00095421	0.025641
Cluster-12923.10704	0.340442	23.3305	-6.2948	0.00095492	0.025644
Cluster-12923.18078	116.183	650.605	-2.4864	0.00095912	0.025742
Cluster-12923.12431	267.269	916.442	-1.7782	0.000962	0.025804
Cluster-12923.14402	206.55	60.6833	1.7651	0.00096334	0.025824
Cluster-12923.26722	297.374	76.7343	1.9565	0.00096763	0.025924
Cluster-12923.26563	94.3608	11.509	3.0525	0.00097548	0.026119
Cluster-12923.16739	21.4135	0.662535	4.882	0.00097704	0.026129
Cluster-12923.24148	74.5016	11.0836	2.7587	0.00097686	0.026129
Cluster-12923.20988	1170.52	252.331	2.2144	0.00098067	0.026211
Cluster-12923.6011	12.6398	0	5.9059	0.00098186	0.026227
Cluster-12923.17457	1222.67	376.586	1.6991	0.00098473	0.026257
Cluster-12923.21835	852.931	2455.95	-1.526	0.00098426	0.026257
Cluster-12923.25799	34.7875	2.01071	4.142	0.00098408	0.026257
Cluster-12923.16098	40.2532	2.05848	4.2301	0.00098711	0.026305
Cluster-12923.16131	0	11.6514	-6.2504	0.00098802	0.026313
Cluster-12923.25046	21.6277	103.097	-2.2653	0.00098861	0.026314
Cluster-12923.30750	5.60518	59.1571	-3.4457	0.00098995	0.026334
Cluster-12923.17296	148.144	667.713	-2.175	0.00099133	0.026355
Cluster-12923.23074	84.2906	450.635	-2.417	0.00099215	0.026361
Cluster-12923.23237	1877.85	405.996	2.2098	0.00099636	0.026457
Cluster-12923.9890	15.121	0	6.1653	0.0010093	0.026785
Cluster-12923.14785	24.8455	1.25972	4.3773	0.0010119	0.026837
Cluster-12923.21742	1567.94	497.695	1.6558	0.0010138	0.026873
Cluster-12923.20960	850.726	3105.79	-1.8687	0.0010149	0.026887
Cluster-12923.17239	67.6908	6.00902	3.493	0.0010187	0.026971
Cluster-12923.20987	603.809	2115.25	-1.809	0.0010198	0.026985
Cluster-12923.3810	0.340442	14.851	-5.6375	0.0010206	0.026989
Cluster-12923.20952	1724.36	215.208	3.0031	0.0010223	0.027014
Cluster-12923.27688	78.718	13.4906	2.5483	0.0010227	0.027014
Cluster-12923.23339	629.192	2408.12	-1.9366	0.0010386	0.027417
Cluster-12923.11272	50.1846	244.212	-2.2765	0.0010396	0.027427
Cluster-12923.22243	225.211	1480.65	-2.7175	0.0010458	0.027575
Cluster-12923.20079	4001.6	585.866	2.7716	0.0010479	0.027582
Cluster-12923.26236	69.2081	388.978	-2.4946	0.0010479	0.027582
Cluster-12923.31136	45.1868	312.395	-2.7826	0.0010479	0.027582
Cluster-12923.20967	460.723	1642.31	-1.8339	0.0010538	0.02772
Cluster-12923.21768	4476.7	761.902	2.5547	0.0010608	0.027888
Cluster-12923.11488	45.7125	3.77915	3.6391	0.0010619	0.027903
Cluster-12923.20485	247.134	730.035	-1.562	0.001077	0.028281
Cluster-12923.15746	388.363	1632.87	-2.0722	0.0010812	0.028374
Cluster-12923.23169	127.256	26.5631	2.2542	0.001087	0.02851
Cluster-12923.26530	24.2488	101.266	-2.0708	0.0010887	0.028538
Cluster-12923.29470	13.5759	0	6.0108	0.0010918	0.028596
Cluster-12923.31177	6.22808	59.5154	-3.2386	0.0010922	0.028596
Cluster-12923.16057	22.7565	116.348	-2.3638	0.0010973	0.02868
Cluster-12923.18010	119.526	31.9858	1.9009	0.0010968	0.02868
Cluster-12923.3695	0.680884	19.8064	-5.04	0.001097	0.02868
Cluster-12923.17929	1438.63	502.117	1.5189	0.001101	0.028743
Cluster-12923.21945	73.2744	277.223	-1.9156	0.0011008	0.028743
Cluster-12923.25105	254.523	66.2363	1.9444	0.0011048	0.028827
Cluster-12923.14623	23.3601	1.41371	3.9895	0.0011171	0.02913
Cluster-12923.5588	12.9946	0	5.9376	0.0011205	0.029203
Cluster-12923.33752	8.40503	97.9408	-3.5523	0.0011234	0.029262
Cluster-12923.24541	102.7	338.872	-1.7218	0.0011314	0.029435
Cluster-12923.8439	10.3423	74.0262	-2.8131	0.0011312	0.029435
Cluster-12923.23290	300.257	84.5611	1.8278	0.0011339	0.029457
Cluster-12923.23894	393.124	120.971	1.7003	0.0011334	0.029457
Cluster-12923.3744	0.55933	24.7942	-5.479	0.0011342	0.029457
Cluster-12326.1	12.7505	0	5.923	0.0011397	0.029584
Cluster-12923.20838	1355.67	4666.25	-1.7834	0.0011408	0.029594
Cluster-12923.27572	3.26311	28.3662	-3.1188	0.0011455	0.029698
Cluster-12923.23233	208.178	723.135	-1.7977	0.0011469	0.029718
Cluster-12923.15359	233.055	825.477	-1.8241	0.0011484	0.029741
Cluster-12923.28983	506.248	83.1865	2.6044	0.0011512	0.029796
Cluster-12923.13098	24.5615	1.25972	4.3644	0.0011534	0.029835
Cluster-12923.25353	5.51637	37.273	-2.7413	0.0011594	0.029973
Cluster-12923.25925	117.608	26.1893	2.1689	0.0011636	0.030065
Cluster-12923.13541	181.18	588.328	-1.6987	0.0011644	0.030068
Cluster-12923.12029	66.7993	13.6627	2.2875	0.0011861	0.03061
Cluster-12923.17809	26.8295	1.62633	4.0818	0.0011877	0.030633
Cluster-12923.15586	32.8455	1505.99	-5.52	0.001194	0.03075
Cluster-12923.30617	5.87657	40.9401	-2.8266	0.0011942	0.03075
Cluster-12923.32486	16.7912	0.419906	5.3535	0.0011941	0.03075
Cluster-12923.28375	1.70221	31.2987	-4.305	0.001195	0.030752
Cluster-12923.18533	65.0497	208.389	-1.6805	0.0011971	0.030771
Cluster-12923.31123	0	11.0831	-6.1739	0.0011965	0.030771
Cluster-12923.17682	19.7463	90.6729	-2.2017	0.0011984	0.030787
Cluster-12923.12730	6.86921	48.2997	-2.8398	0.0012011	0.030813
Cluster-12923.22014	132.619	14.8986	3.1508	0.0012021	0.030813
Cluster-12923.22476	1556.25	332.867	2.2254	0.0012016	0.030813
Cluster-12923.24875	151.903	32.4928	2.2293	0.0012003	0.030813
Cluster-12923.26565	226.69	70.9565	1.6767	0.0012038	0.030838
Cluster-12923.11032	0.838995	20.0985	-4.5915	0.0012062	0.030881
Cluster-12923.25749	96.4667	302.814	-1.6519	0.0012138	0.031041
Cluster-12923.28470	19.8399	90.0088	-2.1778	0.0012135	0.031041
Cluster-12923.13846	74.0314	15.2944	2.2853	0.001222	0.031233
Cluster-12923.25174	25.7328	1.64409	4.0189	0.0012248	0.031287
Cluster-12923.29564	43.2022	170.397	-1.9841	0.0012275	0.031338
Cluster-12923.15356	1205.21	4770.44	-1.985	0.0012285	0.031345
Cluster-12923.16990	33.3425	1.32507	4.5598	0.0012333	0.031451
Cluster-12923.12877	34.2496	2.53149	3.7266	0.0012369	0.031524
Cluster-12923.31555	0.673876	21.0248	-4.811	0.0012418	0.03163
Cluster-12923.19616	2422.99	410.248	2.5625	0.0012434	0.031655
Cluster-12923.23884	70.8419	16.6672	2.0865	0.0012462	0.031707
Cluster-12923.12990	152.905	530.228	-1.7922	0.001249	0.03176
Cluster-12923.12390	89.1204	17.4127	2.3478	0.0012533	0.031853
Cluster-12923.26600	12.5528	105.195	-3.0663	0.0012578	0.03193
Cluster-12923.30797	25.5396	104.126	-2.0387	0.0012577	0.03193
Cluster-12923.21985	473.81	1494.41	-1.6578	0.0012598	0.031964
Cluster-12923.19227	61.8046	501.549	-3.025	0.0012651	0.032079
Cluster-12923.16807	473.155	123.332	1.9366	0.0012658	0.03208
Cluster-12923.21292	379.222	128.337	1.5639	0.0012716	0.032163
Cluster-12923.24163	211.353	40.9735	2.3585	0.0012705	0.032163
Cluster-12923.27979	8.59461	64.6397	-2.8902	0.001272	0.032163
Cluster-12923.7387	1.24595	20.7062	-4.1442	0.0012716	0.032163
Cluster-12923.16002	123.935	407.916	-1.717	0.0012745	0.032191
Cluster-12923.16960	453.916	121.949	1.8957	0.0012738	0.032191
Cluster-12923.21270	528.611	114.01	2.2118	0.0012767	0.032211
Cluster-12923.3488	1.80401	32.1213	-4.131	0.0012762	0.032211
Cluster-12923.12585	247.45	846.302	-1.7732	0.0012791	0.032234
Cluster-12923.14703	50.3203	272.217	-2.4386	0.0012789	0.032234
Cluster-12923.22443	101.652	25.9825	1.9679	0.0012812	0.032268
Cluster-12923.29252	600.74	112.924	2.4085	0.0012854	0.032356
Cluster-12923.23929	210.939	61.2467	1.7802	0.0012919	0.032486
Cluster-12923.31333	7.50272	59.104	-2.9744	0.0012919	0.032486
Cluster-12923.25541	24.1479	734	-4.9244	0.0012932	0.032499
Cluster-12923.2658	17.7923	0.402142	5.4322	0.0012951	0.032528
Cluster-12923.10724	14.6894	94.8237	-2.6949	0.0012968	0.032554
Cluster-12923.30298	4.8393	52.0712	-3.4509	0.0013065	0.032778
Cluster-12923.21111	235.081	71.7318	1.7106	0.0013103	0.032855
Cluster-12923.18395	170.226	39.1534	2.1229	0.001316	0.032962
Cluster-12923.26420	159.8	46.116	1.7911	0.001316	0.032962
Cluster-12923.25549	53.9464	195.731	-1.8632	0.0013169	0.032966
Cluster-12923.21204	4555.49	891.03	2.3539	0.0013202	0.033029
Cluster-12923.20461	271.196	761.231	-1.4898	0.0013227	0.033074
Cluster-12923.20635	8169.16	1997.32	2.0321	0.0013281	0.03319
Cluster-12923.25766	383.958	109.168	1.8164	0.0013294	0.033205
Cluster-12923.29292	41.8286	153.735	-1.874	0.0013328	0.033271
Cluster-9456.0	11.818	0	5.8085	0.0013397	0.033424
Cluster-10692.0	12.8638	0	5.9372	0.0013405	0.033427
Cluster-10319.0	12.4056	0	5.8828	0.0013429	0.033466
Cluster-12923.20136	25.067	180.913	-2.8464	0.0013551	0.033752
Cluster-12923.7377	0	10.6987	-6.1228	0.0013563	0.033765
Cluster-12923.19299	10936.3	3049.5	1.8425	0.0013584	0.033797
Cluster-12923.27683	32.4496	3.51305	3.2172	0.0013639	0.033916
Cluster-12923.19860	218.758	59.4995	1.8779	0.0013659	0.033947
Cluster-12923.13899	294.305	932.417	-1.6632	0.0013772	0.03417
Cluster-12923.18300	120.673	20.5642	2.5618	0.0013767	0.03417
Cluster-12923.24253	515.908	2634.25	-2.3523	0.0013768	0.03417
Cluster-12923.29630	12.6986	0	5.9084	0.0013829	0.034275
Cluster-12923.30645	34.9675	122.367	-1.8111	0.0013828	0.034275
Cluster-12923.26106	10.8209	56.1407	-2.3735	0.0013851	0.034311
Cluster-12923.8172	0.55933	18.3537	-5.0477	0.0013891	0.034391
Cluster-12923.19053	154.855	37.2927	2.0464	0.0013933	0.034476
Cluster-12923.15082	26.0629	1.08244	4.5584	0.0013976	0.034564
Cluster-12923.25665	29.3967	116.98	-1.9921	0.0013997	0.034596
Cluster-12923.23140	66.0305	328.257	-2.3134	0.0014071	0.03476
Cluster-12923.31584	0.55933	18.0513	-5.0202	0.0014093	0.034795
Cluster-12923.17720	53.0035	190.973	-1.8558	0.0014135	0.034865
Cluster-12923.23852	48.4051	6.60086	2.8577	0.0014137	0.034865
Cluster-12923.15997	68.7914	386.175	-2.4886	0.0014257	0.035116
Cluster-12923.16528	86.828	278.728	-1.6853	0.0014267	0.035116
Cluster-12923.19107	3392.22	1020.1	1.7337	0.001427	0.035116
Cluster-12923.22319	561.242	177.58	1.6603	0.0014248	0.035116
Cluster-12923.26436	11.7149	0	5.7947	0.0014371	0.035345
Cluster-12923.11292	18.1561	74.2921	-2.0269	0.0014385	0.035355
Cluster-12923.11685	136.442	26.9539	2.3323	0.001439	0.035355
Cluster-12923.20789	2974.6	12486.3	-2.0697	0.0014465	0.035518
Cluster-12923.17840	358.906	63.0587	2.509	0.0014489	0.035557
Cluster-12923.26794	7.25895	56.2055	-2.9747	0.0014619	0.035857
Cluster-12923.8274	0	10.4043	-6.0912	0.001463	0.035865
Cluster-12923.20788	2537.04	635.019	1.9978	0.001464	0.03587
Cluster-12923.32942	40.8959	3.33596	3.6077	0.0014652	0.035879
Cluster-12923.15611	117.217	449.068	-1.9388	0.0014665	0.035893
Cluster-12923.15778	39.6776	4.8083	3.0707	0.0014674	0.035896
Cluster-12923.13126	169.753	669.023	-1.9771	0.0014817	0.036185
Cluster-12923.13925	92.8797	18.4651	2.3252	0.0014817	0.036185
Cluster-12923.18237	49.6292	172.448	-1.7993	0.0014804	0.036185
Cluster-12923.18195	31.0908	1.65634	4.1417	0.0014868	0.036289
Cluster-12923.11825	77.4757	12.3386	2.6324	0.0014927	0.036415
Cluster-12923.24887	207.664	726.269	-1.8055	0.0015038	0.036646
Cluster-12923.8706	1.4591	24.0649	-4.0726	0.0015037	0.036646
Cluster-12923.19660	423.635	112.786	1.9083	0.0015062	0.036683
Cluster-12923.15796	11.6862	0	5.792	0.0015136	0.036785
Cluster-12923.20124	12248.8	1977.87	2.6307	0.0015124	0.036785
Cluster-12923.25338	83.7866	265.603	-1.6661	0.0015128	0.036785
Cluster-12923.32031	4.74197	51.856	-3.4855	0.0015122	0.036785
Cluster-12923.16485	242.377	55.4216	2.1308	0.0015148	0.03679
Cluster-12923.31137	117.022	350.964	-1.5831	0.0015154	0.03679
Cluster-12923.20498	4124.98	800.257	2.3654	0.001517	0.036799
Cluster-12923.27851	15.8959	76.571	-2.2614	0.0015175	0.036799
Cluster-12923.22118	1349.64	41.402	5.0272	0.0015224	0.036898
Cluster-12923.24786	814.306	223.248	1.8684	0.0015258	0.036961
Cluster-12923.17409	15.6487	0.331267	5.249	0.0015322	0.037098
Cluster-12923.25474	23.7959	0.419906	5.85	0.0015344	0.03713
Cluster-12923.14853	41.851	152.156	-1.8558	0.0015374	0.037182
Cluster-12923.13237	57.1322	189.592	-1.7323	0.0015466	0.037366
Cluster-12923.20919	455.047	113.581	2.0005	0.0015467	0.037366
Cluster-12923.6447	5.9739	36.351	-2.6216	0.0015554	0.037558
Cluster-12923.24791	302.804	1861.54	-2.62	0.0015633	0.037727
Cluster-12923.31309	0	9.98993	-6.0298	0.0015648	0.037744
Cluster-12923.19870	239.119	72.0379	1.7325	0.0015668	0.037771
Cluster-12923.15323	12.2608	0	5.8568	0.0015698	0.037825
Cluster-12923.15847	82.905	9.8306	3.0679	0.001573	0.03786
Cluster-12923.30984	13.6126	127.992	-3.2253	0.001573	0.03786
Cluster-12923.11798	36.0568	3.66723	3.2786	0.0015772	0.037942
Cluster-12923.16337	69.6162	11.2248	2.6461	0.0015797	0.037982
Cluster-12923.18475	294.775	76.871	1.9388	0.0015839	0.038061
Cluster-12923.22065	395.785	111.71	1.8252	0.0015851	0.038069
Cluster-12923.8020	4.0458	57.8306	-3.8151	0.0015879	0.038117
Cluster-12923.22624	353.604	115.185	1.6187	0.001591	0.03817
Cluster-12923.21085	3205.62	1060.42	1.5962	0.0015966	0.038286
Cluster-12923.15249	22.9051	1.59098	3.8792	0.0016019	0.038387
Cluster-12923.19636	1509	530.229	1.5092	0.0016025	0.038387
Cluster-12923.1632	11.9665	0	5.8316	0.0016047	0.038398
Cluster-12923.20914	1797.59	7703.19	-2.0995	0.0016043	0.038398
Cluster-12923.20115	1324.57	5502.51	-2.0545	0.0016082	0.038461
Cluster-12923.14776	205.264	633.89	-1.626	0.0016127	0.038507
Cluster-12923.25106	173.933	43.2776	2.0051	0.0016116	0.038507
Cluster-12923.25800	60.1236	208.374	-1.788	0.0016124	0.038507
Cluster-12923.29956	56.0984	5.25251	3.3916	0.001615	0.038541
Cluster-12923.24673	215.986	619.598	-1.5195	0.0016177	0.038585
Cluster-12923.22451	1646.97	435.846	1.9184	0.0016201	0.038622
Cluster-12923.16667	115.8	12.8819	3.172	0.0016255	0.038731
Cluster-12923.15957	58.2742	203.724	-1.8095	0.0016284	0.03878
Cluster-12923.14171	11.7187	0	5.7906	0.0016357	0.038911
Cluster-12923.6228	10.072	65.5436	-2.7307	0.0016353	0.038911
Cluster-12923.9103	15.8927	0.331267	5.2734	0.0016366	0.038914
Cluster-12923.12845	272.496	76.2658	1.8371	0.0016401	0.038975
Cluster-12923.34438	11.4225	0	5.7602	0.0016415	0.038989
Cluster-12923.21920	61.9541	10.7763	2.5168	0.0016484	0.039132
Cluster-12923.21374	3902.24	11537.9	-1.5639	0.0016501	0.039152
Cluster-12923.16600	678.886	2466.53	-1.8615	0.0016555	0.039257
Cluster-12923.22607	768.183	3076.67	-2.0019	0.0016589	0.039319
Cluster-12923.16081	33.8801	3.22956	3.3634	0.001666	0.039362
Cluster-12923.16521	13.9577	92.9557	-2.7568	0.001664	0.039362
Cluster-12923.16656	229.957	806.952	-1.8107	0.0016625	0.039362
Cluster-12923.20488	887.665	316.559	1.4876	0.0016658	0.039362
Cluster-12923.21871	907.072	152.383	2.5741	0.0016645	0.039362
Cluster-12923.30672	75.5903	252.408	-1.7391	0.0016639	0.039362
Cluster-12923.15010	102.927	23.6236	2.1134	0.0016684	0.039398
Cluster-12923.21970	1547.72	514.823	1.5882	0.0016761	0.03956
Cluster-12018.0	11.6945	0	5.7898	0.0016913	0.039897
Cluster-12923.18546	872.099	5513.24	-2.6601	0.0016929	0.039914
Cluster-12923.13661	22.1781	0.331267	5.7502	0.0016969	0.039986
Cluster-4006.0	0	9.91906	-6.0202	0.0016977	0.039986
Cluster-12923.29558	73.1831	300.411	-2.0324	0.0017062	0.040165
Cluster-12923.19568	48.4011	5.82539	3.0839	0.0017099	0.040231
Cluster-12923.19713	1116.62	367.406	1.6037	0.0017159	0.04035
Cluster-12923.27042	37.8872	166.895	-2.1376	0.0017171	0.040357
Cluster-12923.17732	83.7122	301.51	-1.8518	0.0017318	0.040682
Cluster-12923.14465	29.654	118.876	-2.0076	0.0017456	0.04097
Cluster-12923.19788	980.21	302.331	1.6963	0.0017459	0.04097
Cluster-12923.19302	69.5559	551.291	-2.9904	0.0017501	0.041048
Cluster-12923.16593	19.1167	0.662535	4.721	0.0017565	0.041177
Cluster-12923.22979	414.675	97.2985	2.0931	0.0017632	0.041291
Cluster-12923.24642	238.204	74.9232	1.6714	0.0017633	0.041291
Cluster-12923.27065	76.1733	285.941	-1.9131	0.0017641	0.041291
Cluster-12923.12692	115.712	32.1568	1.8513	0.0017777	0.041587
Cluster-12923.30955	15.8861	75.1918	-2.2493	0.0017794	0.041605
Cluster-12923.33825	1.96913	21.8362	-3.4866	0.0017847	0.041707
Cluster-12923.21671	265.321	912.872	-1.7834	0.0017859	0.041714
Cluster-12923.22182	58.1826	8.79575	2.7022	0.0017901	0.041789
Cluster-12923.25002	102.296	17.7086	2.522	0.0017946	0.041873
Cluster-12923.17269	13.5219	0	5.9962	0.0018018	0.041982
Cluster-12923.25400	112.775	416.353	-1.8863	0.0018021	0.041982
Cluster-12923.33813	0	9.85905	-6.005	0.0018004	0.041982
Cluster-12923.14507	199.175	58.2278	1.7768	0.0018046	0.041997
Cluster-12923.21259	968.003	360.033	1.4266	0.0018043	0.041997
Cluster-12923.7678	0.960549	18.9906	-4.4095	0.0018119	0.042146
Cluster-12923.12706	129.278	472.221	-1.8712	0.0018138	0.042168
Cluster-10370.0	0.340442	12.7165	-5.4153	0.0018243	0.042347
Cluster-12923.10268	130.441	452.776	-1.7969	0.0018227	0.042347
Cluster-12923.11541	223.548	37.3089	2.5855	0.0018241	0.042347
Cluster-12923.24814	124.319	29.1474	2.0884	0.0018276	0.042402
Cluster-12923.9575	11.3445	0	5.7513	0.00183	0.042436
Cluster-12923.24156	108.364	27.8034	1.9632	0.0018313	0.042445
Cluster-12923.22369	296.691	90.9776	1.7065	0.0018326	0.042451
Cluster-12923.10433	98.9952	15.8625	2.6398	0.0018379	0.042553
Cluster-12923.12166	26.8809	1.83361	3.8467	0.0018404	0.042589
Cluster-12923.27453	121.209	31.9088	1.9289	0.0018423	0.04261
Cluster-12923.11065	6.46672	49.916	-2.9582	0.001848	0.042719
Cluster-12923.10736	11.2402	0	5.7384	0.0018493	0.042729
Cluster-12923.14376	68.0553	15.9869	2.0909	0.0018503	0.042729
Cluster-12923.13146	147.84	34.5935	2.1014	0.0018575	0.042875
Cluster-12923.16162	16.0701	89.7064	-2.5009	0.0018625	0.042945
Cluster-12923.22846	312.283	960.939	-1.6209	0.0018615	0.042945
Cluster-12923.13322	3.4922	33.1871	-3.2167	0.0018664	0.042969
Cluster-12923.16763	3.28287	36.9527	-3.5563	0.0018658	0.042969
Cluster-12923.27803	157.483	35.2392	2.1616	0.0018653	0.042969
Cluster-12923.12276	41.2831	5.60154	2.8456	0.0018709	0.043052
Cluster-12923.7984	3.19086	36.3497	-3.4914	0.0018753	0.04313
Cluster-12923.14437	144.064	489.5	-1.7645	0.0018765	0.043137
Cluster-12923.18400	123.885	26.9112	2.2058	0.0018784	0.043158
Cluster-12923.10833	42.3206	5.11628	3.0336	0.0018839	0.043261
Cluster-12923.14987	109.097	494.989	-2.1817	0.0018932	0.043386
Cluster-12923.21390	13584.5	4007.81	1.7611	0.0018911	0.043386
Cluster-12923.22985	16.5933	76.2884	-2.2069	0.0018924	0.043386
Cluster-12923.8307	9.96974	72.0214	-2.869	0.0018913	0.043386
Cluster-12923.17913	2.07921	24.0368	-3.5692	0.001895	0.043405
Cluster-12923.15842	9.41808	60.0901	-2.6818	0.0018994	0.043485
Cluster-12923.22619	30.5007	147.516	-2.2667	0.0019185	0.043898
Cluster-12923.14823	187.151	826.936	-2.1436	0.0019212	0.043939
Cluster-12923.24405	67.3903	208.986	-1.635	0.0019225	0.043946
Cluster-12923.14163	24.2514	0.993802	4.5045	0.001929	0.044069
Cluster-12923.22162	181.938	56.5545	1.6861	0.0019308	0.044069
Cluster-12923.33909	0.279665	12.5447	-5.394	0.0019301	0.044069
Cluster-12923.15499	16.1617	0.331267	5.2898	0.0019383	0.044181
Cluster-12923.33788	0.224625	18.6172	-5.9618	0.0019373	0.044181
Cluster-12923.930	19.6894	0.839812	4.6415	0.0019387	0.044181
Cluster-12923.23988	58.2402	226.065	-1.9567	0.0019399	0.044188
Cluster-12923.33826	0.340442	12.9111	-5.4358	0.0019421	0.044214
Cluster-12923.16609	154.848	552.01	-1.8351	0.001957	0.044517
Cluster-12923.25798	116.252	399.772	-1.78	0.0019574	0.044517
Cluster-12923.19882	871.061	199.108	2.1305	0.001959	0.044533
Cluster-12923.13141	29.436	186.93	-2.6676	0.0019634	0.04461
Cluster-12923.21144	3419.67	1008.76	1.7613	0.001971	0.04476
Cluster-12923.14039	220.944	731.695	-1.7285	0.0019752	0.044832
Cluster-12923.25092	39.5781	259.28	-2.7114	0.0019793	0.044903
Cluster-12923.20844	21143.8	7720.78	1.4534	0.001983	0.044963
Cluster-12923.20127	2470.63	727.213	1.7646	0.001989	0.045069
Cluster-13474.0	12.668	0	5.9125	0.0019897	0.045069
Cluster-12923.21041	359.039	1041.3	-1.5369	0.001991	0.045078
Cluster-12923.19144	86.2548	16.727	2.3596	0.0019941	0.045119
Cluster-12923.7941	8.56314	45.6054	-2.4226	0.0019949	0.045119
Cluster-12923.19411	3099.9	956.89	1.696	0.0020003	0.04522
Cluster-12923.21831	1192.33	4730.16	-1.9883	0.0020036	0.045272
Cluster-12923.13326	231.875	49.215	2.2386	0.0020058	0.045274
Cluster-12923.22429	2383.91	6970.99	-1.5479	0.0020051	0.045274
Cluster-12923.8934	0.340442	13.3559	-5.489	0.002007	0.04528
Cluster-12923.10558	52.3114	8.9306	2.5603	0.0020098	0.04532
Cluster-12923.21283	825.294	2302.52	-1.4805	0.0020135	0.04538
Cluster-12923.27769	2.36207	214.565	-6.4833	0.0020185	0.045472
Cluster-12923.8371	0	12.2076	-6.3184	0.0020224	0.045537
[truncated: 3,209 more rows]

## Sheet: AV12vsC12_deg
GeneID	AV12_readcount	C12_readcount	log2FoldChange	pval	padj
Cluster-12923.19757	50.6691	2942.17	-5.8544	5.1628e-13	2.2126e-08
Cluster-12923.19876	271.966	3.99362	6.0435	1.7778e-11	3.8095e-07
Cluster-12923.16031	235.323	0.327147	9.236	3.3353e-11	4.7646e-07
Cluster-12923.14314	34.3091	1925.47	-5.8113	1.2894e-10	1.3815e-06
Cluster-12923.22961	911.486	12.3759	6.1886	4.4542e-10	3.8178e-06
Cluster-12923.22790	157.814	14339.5	-6.5057	5.4424e-10	3.8873e-06
Cluster-12923.11703	149.325	1.9855	6.1645	1.1419e-09	6.3955e-06
Cluster-12923.8768	148.446	0.676913	7.7007	1.1939e-09	6.3955e-06
Cluster-12923.14139	355.744	14.4671	4.6197	1.7093e-09	8.1391e-06
Cluster-12923.19350	495.495	12.8544	5.2719	5.9795e-09	2.5626e-05
Cluster-12923.20143	2494.58	37.7955	6.0408	7.4832e-09	2.6725e-05
Cluster-12923.27088	502.03	21.3797	4.543	6.879e-09	2.6725e-05
Cluster-12923.16702	12.7153	475.143	-5.2209	9.4002e-09	2.6857e-05
Cluster-12923.19721	359.363	16859.9	-5.5518	8.5711e-09	2.6857e-05
Cluster-12923.25785	24.1492	1750.72	-6.1761	9.2434e-09	2.6857e-05
Cluster-12923.17716	7386.45	234.53	4.9764	1.3946e-08	3.7354e-05
Cluster-12923.29105	1717.3	86.0528	4.3165	1.5489e-08	3.9047e-05
Cluster-12923.19560	239.53	14433.6	-5.9132	3.1587e-08	6.9749e-05
Cluster-12923.23380	7537.56	561.262	3.7472	3.255e-08	6.9749e-05
Cluster-12923.31260	13.2023	524.952	-5.3109	3.0973e-08	6.9749e-05
Cluster-12923.3494	2.24651	98.2765	-5.4355	4.6301e-08	9.4489e-05
Cluster-12923.17808	2240.37	205.871	3.4436	5.5772e-08	0.00010864
Cluster-12923.12260	199.083	8.94857	4.4729	6.5627e-08	0.00012228
Cluster-12923.10754	102.531	0.327147	8.0376	1.0233e-07	0.00017542
Cluster-12923.22130	254.23	10.1312	4.63	1.0198e-07	0.00017542
Cluster-12923.11705	114.299	5.42805	4.3989	1.4727e-07	0.00024274
Cluster-12923.19637	1023.61	24.3567	5.3861	1.5349e-07	0.00024364
Cluster-12923.15255	2.48095	100.967	-5.4646	1.6505e-07	0.00024391
Cluster-12923.19542	83.5104	3494.31	-5.3885	1.5998e-07	0.00024391
Cluster-12923.11704	56.3115	0	8.1363	1.7389e-07	0.00024841
Cluster-12923.30845	49.6609	0	7.9564	2.0873e-07	0.00028857
Cluster-12923.23021	90.2989	0.349766	7.8517	3.5668e-07	0.00047768
Cluster-12923.12041	5.49326	300.657	-5.7402	5.4235e-07	0.00069318
Cluster-12923.3528	0	46.5052	-8.1588	5.4994e-07	0.00069318
Cluster-12923.12664	0	52.1471	-8.3287	5.9407e-07	0.00072741
Cluster-12923.23089	368.431	22.071	4.0586	6.4611e-07	0.00076916
Cluster-12923.14780	862.859	45.4445	4.2424	7.4535e-07	0.00081904
Cluster-12923.20208	126.2	3319.57	-4.7175	7.2112e-07	0.00081904
Cluster-12923.3871	12.9515	682.081	-5.7166	7.332e-07	0.00081904
Cluster-12923.12858	453.856	18.0632	4.6439	8.0668e-07	0.00082985
Cluster-12923.17141	880.751	67.9089	3.6936	8.3264e-07	0.00082985
Cluster-12923.21091	433.417	8378.34	-4.2725	8.1791e-07	0.00082985
Cluster-12923.34510	13.6278	186.562	-3.7964	7.8893e-07	0.00082985
Cluster-12923.14326	6.18132	141.089	-4.501	9.0288e-07	0.0008623
Cluster-12923.16728	103.03	0.654294	7.199	9.2556e-07	0.0008623
Cluster-12923.28935	217.522	13.6315	3.9926	9.1485e-07	0.0008623
Cluster-12923.20320	705.403	17001.6	-4.591	9.7226e-07	0.00086339
Cluster-12923.2199	0.719426	101.511	-6.9861	9.8717e-07	0.00086339
Cluster-12923.26848	76.2564	791.9	-3.3748	9.86e-07	0.00086339
Cluster-12923.18451	309.811	9.5325	5.0025	1.0643e-06	0.00090107
Cluster-12923.21978	2198.32	91.347	4.5878	1.0723e-06	0.00090107
Cluster-12923.29511	154.048	2.29003	6.0202	1.2491e-06	0.0010295
Cluster-12923.23530	232.238	4.32077	5.7194	1.3537e-06	0.0010946
Cluster-12923.19010	108.333	1664.27	-3.9408	1.9738e-06	0.0015665
Cluster-12923.22937	827.927	57.7648	3.8374	2.413e-06	0.0018802
Cluster-12923.19524	327.231	20.5218	3.9842	2.7166e-06	0.002079
Cluster-12923.28635	693.207	59.9628	3.53	2.914e-06	0.0021909
Cluster-12923.22476	826.971	84.5602	3.2884	3.3037e-06	0.0024411
Cluster-12923.28302	507.898	29.3774	4.1041	3.4065e-06	0.0024744
Cluster-12923.9362	32.6217	0	7.3465	3.4884e-06	0.0024916
Cluster-12923.21869	58.4945	1254.22	-4.4249	3.6285e-06	0.0025492
Cluster-12923.20263	176.06	5368.63	-4.9292	3.7294e-06	0.0025779
Cluster-12923.32744	0	46.1721	-8.1518	3.864e-06	0.0026285
Cluster-12923.22363	503.036	24.8097	4.3347	3.9289e-06	0.0026309
Cluster-12923.21264	568.188	41.1621	3.7838	4.3043e-06	0.0028379
Cluster-12923.16080	333.749	9.19524	5.1721	4.5742e-06	0.0029702
Cluster-12923.21560	6891.97	220.207	4.9671	5.279e-06	0.0033767
Cluster-12923.22410	377.021	4817.45	-3.6765	5.9866e-06	0.0036652
Cluster-12923.25603	343.105	17.5319	4.2802	5.965e-06	0.0036652
Cluster-12923.33931	0	34.6741	-7.7354	5.929e-06	0.0036652
Cluster-12923.18973	243.022	23.8882	3.3446	6.5633e-06	0.0039617
Cluster-12923.9999	7.64677	244.28	-4.9985	6.861e-06	0.0040838
Cluster-12923.26236	43.8316	587.614	-3.7466	7.1205e-06	0.0041802
Cluster-12923.29945	4771.61	308.225	3.9518	8.3307e-06	0.0048246
Cluster-12923.21058	1156.8	23019.3	-4.3149	8.7474e-06	0.0049984
Cluster-12923.15868	11.514	157.754	-3.7751	9.9877e-06	0.0054112
Cluster-12923.20262	1863.35	152.273	3.6122	1.0227e-05	0.0054112
Cluster-12923.22179	266.09	6914.14	-4.6993	1.0011e-05	0.0054112
Cluster-12923.22913	506.593	65.876	2.9448	1.0099e-05	0.0054112
Cluster-12923.29389	1607.69	105.2	3.9324	1.0208e-05	0.0054112
Cluster-12923.32981	2.16791	127.501	-5.842	9.8153e-06	0.0054112
Cluster-12923.30124	18.3675	234.47	-3.6631	1.1897e-05	0.0062176
Cluster-12923.20069	259.104	33.3353	2.9581	1.2136e-05	0.0062663
Cluster-12923.18430	449.461	27.8774	4.0046	1.3256e-05	0.006763
Cluster-12923.11647	110.516	4.97506	4.4416	1.4841e-05	0.0072815
Cluster-12923.17905	415.54	31.9765	3.6953	1.4952e-05	0.0072815
Cluster-12923.20330	1945.05	36514.3	-4.2306	1.4483e-05	0.0072815
Cluster-12923.21236	717.668	75.8674	3.242	1.4843e-05	0.0072815
Cluster-12923.20235	2663.65	281.641	3.242	1.5556e-05	0.007326
Cluster-12923.20363	209.611	3263.32	-3.9604	1.5461e-05	0.007326
Cluster-12923.8543	177.353	11.1355	3.9775	1.5308e-05	0.007326
Cluster-12923.20029	5325.83	39623.4	-2.8953	1.605e-05	0.0074766
Cluster-12923.25502	2096.82	197.258	3.4088	1.6554e-05	0.0076286
Cluster-12923.24885	1395.82	88.6402	3.9758	1.6935e-05	0.0077211
Cluster-12923.26521	422.323	18.2571	4.5297	1.8084e-05	0.0081581
Cluster-12923.13082	215.869	23.0986	3.2232	1.9251e-05	0.0085941
Cluster-12923.28863	508.605	26.8956	4.2349	2.0349e-05	0.0089904
Cluster-12923.25565	29.9058	582.782	-4.2828	2.1874e-05	0.0095657
Cluster-12923.17751	14.086	192.902	-3.7607	2.2871e-05	0.0098016
Cluster-12923.21652	1122.03	171.11	2.7128	2.269e-05	0.0098016
Cluster-12923.17188	2.11727	87.2677	-5.3894	2.3748e-05	0.010077
Cluster-12923.18121	90.1871	2.96694	4.8852	2.5916e-05	0.010618
Cluster-12923.24547	641.635	60.7966	3.3981	2.6014e-05	0.010618
Cluster-12923.30933	111.436	8.68941	3.6789	2.5435e-05	0.010618
Cluster-12923.8863	874.792	77.5844	3.494	2.5725e-05	0.010618
Cluster-12923.15117	225.863	15.806	3.8241	2.7427e-05	0.011068
Cluster-12923.19980	5743.65	913.158	2.6528	2.7892e-05	0.011068
Cluster-12923.20175	211.514	3053.24	-3.8511	2.768e-05	0.011068
Cluster-12923.5813	0.386013	39.5824	-6.9653	2.8264e-05	0.011113
Cluster-12923.24808	131.752	12.4462	3.3979	2.8915e-05	0.011265
Cluster-12923.17405	32.4447	309.968	-3.2673	3.2314e-05	0.012476
Cluster-12923.19880	257.033	1446.43	-2.4928	3.3166e-05	0.012691
Cluster-12923.20640	10996.7	71320.4	-2.6973	3.3472e-05	0.012694
Cluster-12923.3983	0	26.5819	-7.3572	3.5573e-05	0.013373
Cluster-12923.22091	793.136	5877.13	-2.8894	3.838e-05	0.014303
Cluster-12923.31691	24.5474	0	6.9405	3.9563e-05	0.014617
Cluster-12923.16727	47.476	0.327147	6.9227	4.0798e-05	0.014944
Cluster-12923.21093	603.69	82.6375	2.8664	4.229e-05	0.015359
Cluster-12923.22093	28383	1835.37	3.9508	4.36e-05	0.015702
Cluster-12923.18004	33.1154	310.96	-3.231	5.1181e-05	0.018193
Cluster-12923.19659	4019.32	361.33	3.4752	5.1366e-05	0.018193
Cluster-12923.20719	520.991	3937.7	-2.9178	5.2701e-05	0.018513
Cluster-12923.9617	161.863	16.9032	3.2548	5.3353e-05	0.01859
Cluster-12923.24887	1377.9	215.065	2.6788	5.3955e-05	0.018647
Cluster-12923.20478	26852.6	2232	3.5886	5.6335e-05	0.019314
Cluster-12923.22768	724.333	15106.3	-4.382	5.878e-05	0.019993
Cluster-12923.24591	41.5164	0.327147	6.7303	6.0044e-05	0.020262
Cluster-12923.32392	21.6117	0	6.7505	6.2202e-05	0.020826
Cluster-12923.23065	428.447	3371.26	-2.9758	6.2801e-05	0.020864
Cluster-12923.18312	78.8648	620.885	-2.9774	6.7675e-05	0.02231
Cluster-12923.4976	0	21.6886	-7.0612	6.8568e-05	0.022432
Cluster-12923.27985	11.6941	186.45	-4.0054	7.036e-05	0.022844
Cluster-12923.12231	37.0003	331.723	-3.163	7.1125e-05	0.022918
Cluster-12923.15567	339.938	47.7873	2.8279	7.545e-05	0.02413
Cluster-12923.18078	148.214	851.724	-2.5211	7.7672e-05	0.024476
Cluster-12923.19993	1196.36	66.2231	4.1744	7.7136e-05	0.024476
Cluster-12923.19056	68.547	972.792	-3.8228	7.8312e-05	0.024497
Cluster-12923.19342	456.769	42.5258	3.4228	8.2042e-05	0.025185
Cluster-12923.20661	4955.62	34025.1	-2.7794	8.1871e-05	0.025185
Cluster-12923.20770	1027.02	6601.18	-2.6842	8.2273e-05	0.025185
Cluster-12923.22677	770.588	90.1272	3.0954	8.2917e-05	0.025202
Cluster-12923.20237	1929	18235.4	-3.2408	8.6024e-05	0.025781
Cluster-12923.33932	0.479617	35.8467	-6.0356	8.5681e-05	0.025781
Cluster-12923.22517	205.426	26.1711	2.9766	8.805e-05	0.026205
Cluster-12923.18807	128.299	1125.01	-3.1332	9.1e-05	0.026896
Cluster-12923.19734	129.169	1018.43	-2.9781	9.5639e-05	0.027925
Cluster-12923.20798	569.97	4057.56	-2.8315	9.6435e-05	0.027925
Cluster-12923.9283	62.6643	3.71171	4.0431	9.6369e-05	0.027925
Cluster-12923.19741	8857.86	44512.2	-2.3292	9.8844e-05	0.02824
Cluster-12923.22247	456.285	2982.25	-2.7076	9.8525e-05	0.02824
Cluster-12923.19498	97.8739	691.649	-2.8192	0.00010266	0.029135
Cluster-12923.23082	264.129	36.3197	2.8567	0.00010561	0.029776
Cluster-12923.20519	956.024	123.275	2.9564	0.0001087	0.030446
Cluster-12923.15714	2.61189	49.0507	-4.173	0.00011211	0.031199
Cluster-12923.30503	72.2455	1.63573	5.4134	0.00011877	0.032838
Cluster-12923.22540	7.76867	170.911	-4.4553	0.00011982	0.032916
Cluster-12923.15705	80.3053	5.34745	3.8776	0.00012329	0.033024
Cluster-12923.22218	58.4424	581.357	-3.3108	0.00012274	0.033024
Cluster-12923.2376	0	26.3732	-7.3384	0.00012324	0.033024
Cluster-12923.28809	27.404	529.466	-4.2713	0.00012238	0.033024
Cluster-12923.15997	65.9045	733.22	-3.4742	0.00012747	0.033931
Cluster-12923.16965	36.5682	377.051	-3.3684	0.00013027	0.034462
Cluster-12923.7898	0	27.7397	-7.4116	0.00013424	0.035293
Cluster-12923.16149	157.978	9.20535	4.0818	0.00013813	0.035932
Cluster-12923.18002	12.3779	176.465	-3.8406	0.00013918	0.035932
Cluster-12923.20813	890.428	12067.9	-3.7603	0.00013902	0.035932
Cluster-12923.19273	310.983	2806.75	-3.1739	0.00014185	0.036401
Cluster-12923.1407	0.239809	24.4249	-6.267	0.00014886	0.037973
Cluster-12923.13354	5713.42	607.371	3.2333	0.00015461	0.038977
Cluster-12923.26752	27.3612	201.289	-2.8704	0.00015384	0.038977
Cluster-12923.26404	1.34525	45.2118	-5.0285	0.00015928	0.039919
Cluster-12923.21529	256.726	1450.4	-2.4985	0.00016991	0.042335
Cluster-12923.20443	12388.1	1756.82	2.8178	0.00017561	0.043502
Cluster-12923.23108	598.444	68.8664	3.116	0.00017801	0.043843
Cluster-12923.27789	0.625822	36.2384	-5.9328	0.00018366	0.044976
Cluster-12923.8876	18.579	0	6.5397	0.00018776	0.045718
Cluster-12923.23766	2558.19	324.397	2.9786	0.00019533	0.047182
Cluster-12923.26522	77.2273	3.87041	4.3128	0.00019597	0.047182
Cluster-12923.18604	385.592	2429.3	-2.6547	0.00020861	0.049684
Cluster-12923.26071	9.28383	98.2089	-3.3915	0.00020868	0.049684
Cluster-12923.15573	5918.56	446.768	3.7272	0.0002119	0.05003
Cluster-12923.16052	285.846	15.094	4.2319	0.00021247	0.05003
Cluster-12923.24063	536.89	70.6618	2.9225	0.00022244	0.052093
Cluster-12923.18460	898.246	4105.4	-2.1922	0.00023262	0.054181
Cluster-12923.23482	86.926	8.18106	3.4015	0.00023578	0.054325
Cluster-12923.26863	555.629	52.6944	3.3976	0.00023522	0.054325
Cluster-12923.18071	9.31016	163.546	-4.1145	0.00025612	0.05777
Cluster-12923.21781	53.6485	2.07598	4.6639	0.00025507	0.05777
Cluster-12923.23952	2959.65	441.563	2.7442	0.00025503	0.05777
Cluster-12923.9137	114.768	8.14557	3.8025	0.00025371	0.05777
Cluster-12923.19634	1167.87	102.89	3.5046	0.00025906	0.058127
Cluster-12923.14045	54.2779	2.29003	4.5137	0.00027526	0.061441
Cluster-12923.18170	3204.28	565.82	2.5012	0.00027922	0.062002
Cluster-12923.14834	20.099	235.464	-3.5492	0.00029058	0.063215
Cluster-12923.22331	267716	14237.1	4.233	0.00028757	0.063215
Cluster-12923.6750	0.386013	29.0832	-6.5262	0.00029025	0.063215
Cluster-12923.7452	13.9237	103.659	-2.9028	0.00028829	0.063215
Cluster-12923.8693	11.2744	119.442	-3.4244	0.00029712	0.064309
Cluster-12923.20234	3.77897	66.617	-4.0955	0.00030647	0.066
Cluster-12923.24240	98.1826	5.34745	4.1741	0.00030973	0.066369
Cluster-12923.16028	61.3009	3.38456	4.1498	0.00032655	0.069281
Cluster-12923.23440	1180.05	226.007	2.3836	0.00032504	0.069281
Cluster-12923.20966	26190.7	151774	-2.5348	0.00032917	0.069492
Cluster-12923.18631	250.648	1297.99	-2.3738	0.00033388	0.07014
Cluster-12923.19588	23760.7	2552.32	3.2186	0.00033962	0.070853
Cluster-12923.20308	26444.1	2948.03	3.1651	0.00034223	0.070853
Cluster-12923.20459	521.292	5007.26	-3.2636	0.00034156	0.070853
Cluster-12923.23268	3020.48	415.429	2.8615	0.00035209	0.072544
Cluster-12923.21405	345.584	42.9283	3.0048	0.00035398	0.072585
Cluster-12923.17617	406.608	34.4002	3.5596	0.00036454	0.073873
Cluster-12923.22397	105.069	574.296	-2.4494	0.00036543	0.073873
Cluster-12923.24599	1729.51	384.673	2.1683	0.00036328	0.073873
Cluster-12923.23027	902.398	101.539	3.1497	0.00036986	0.074417
Cluster-12923.26294	3.60873	49.1643	-3.79	0.00037449	0.074997
Cluster-12923.20762	3312.94	18578.8	-2.4875	0.00038991	0.077721
Cluster-12923.19224	305.69	1357.87	-2.1513	0.00039252	0.077879
Cluster-12923.17900	1478.63	8019.04	-2.4392	0.00039659	0.078324
Cluster-12923.32262	17.0058	0	6.4044	0.00039979	0.078594
Cluster-12923.27754	288.649	60.2938	2.2591	0.00040391	0.079042
Cluster-12923.25782	0	14.2759	-6.4566	0.00040615	0.079117
Cluster-12923.17272	318.031	39.6386	3.0023	0.00041395	0.079553
Cluster-12923.17825	209.014	36.1922	2.5319	0.00041209	0.079553
Cluster-12923.29860	543.45	45.6284	3.5714	0.00041287	0.079553
Cluster-12923.18892	1075.69	208.536	2.3661	0.0004233	0.080386
Cluster-12923.21392	482.044	2150.94	-2.1576	0.00042766	0.080386
Cluster-12923.22278	124.799	1248.34	-3.3214	0.00042432	0.080386
Cluster-12923.25620	3.97411	51.576	-3.6903	0.00042695	0.080386
Cluster-12923.26383	251.232	35.6988	2.8111	0.00042537	0.080386
Cluster-12923.20871	345.362	2250.26	-2.7038	0.00043053	0.080572
Cluster-12923.25147	490.257	7314.61	-3.8986	0.00044775	0.083429
Cluster-12923.11128	17.2615	0	6.421	0.00047023	0.086862
Cluster-12923.27677	7.17986	64.5429	-3.1573	0.00046958	0.086862
Cluster-12923.20048	5574.68	30539.2	-2.4537	0.00047543	0.08709
Cluster-12923.20144	9410.3	74600.7	-2.9869	0.00047576	0.08709
Cluster-12923.28096	87.2207	9.24035	3.2262	0.00047756	0.08709
Cluster-12923.17434	60.7393	2.29003	4.6805	0.00049157	0.089266
Cluster-12923.19573	11524.4	1522.89	2.9197	0.00049603	0.089695
Cluster-12923.18556	8187.39	1352.71	2.5974	0.00050332	0.090252
Cluster-12923.18790	44.6317	311.209	-2.8011	0.00050273	0.090252
Cluster-12923.16449	0.901265	29.4759	-5.0555	0.00051583	0.091786
Cluster-12923.20415	2827.76	13466.1	-2.2516	0.00051616	0.091786
Cluster-12923.29100	146.398	24.3263	2.5827	0.00053149	0.094122
Cluster-12923.19305	305.351	1476.01	-2.2726	0.00053401	0.09418
Cluster-12923.20301	126823	607134	-2.2592	0.00053974	0.0948
Cluster-12923.25541	605.865	44.8539	3.7516	0.00055013	0.096231
Cluster-12923.22559	129.025	1006.82	-2.9629	0.00055267	0.096281
Cluster-12923.16607	0	15.4764	-6.5683	0.00057088	0.099051
Cluster-12923.18976	2439.5	367.792	2.729	0.0005951	0.10284
Cluster-12923.22551	3032.63	560.735	2.4348	0.00060406	0.10314
Cluster-12923.24967	73.4821	683.449	-3.2157	0.00060398	0.10314
Cluster-12923.25191	329.141	23.7052	3.7925	0.00060052	0.10314
Cluster-12923.22431	40.1228	271.585	-2.7639	0.00060771	0.10335
Cluster-12923.20103	92.8392	976.774	-3.3934	0.00063362	0.10733
Cluster-12923.11725	0.719426	37.1513	-5.5644	0.00063891	0.10738
Cluster-12923.19828	1781.44	8152.14	-2.1941	0.00063741	0.10738
Cluster-12923.14684	274.778	19.6083	3.8036	0.00064672	0.10827
Cluster-12923.17551	6.15302	99.7651	-4.0137	0.00065811	0.10974
Cluster-12923.11315	32.967	1.72621	4.2197	0.00066496	0.11003
Cluster-12923.15986	2302.53	531.302	2.1153	0.00066294	0.11003
Cluster-12923.23472	85.109	9.40169	3.1896	0.00067356	0.11102
Cluster-12923.28777	180.339	18.4681	3.2777	0.00068875	0.11309
Cluster-12923.20645	1310.95	9681.13	-2.8845	0.00070248	0.11491
Cluster-12923.13551	0	14.573	-6.4817	0.00071719	0.11555
Cluster-12923.20723	1303.93	288.336	2.177	0.000715	0.11555
Cluster-12923.21376	531.93	4343.54	-3.0291	0.0007151	0.11555
Cluster-12923.30967	21.5808	149.776	-2.7944	0.0007092	0.11555
Cluster-12923.7055	6.82411	86.1508	-3.6657	0.00072029	0.11561
Cluster-12923.20454	51.2932	544.783	-3.4103	0.00075773	0.12117
Cluster-12923.12379	1.87747	36.4187	-4.3271	0.00077163	0.1226
Cluster-12923.21500	3941.19	565.774	2.8001	0.00077528	0.1226
Cluster-12923.27159	0.479617	21.7825	-5.3214	0.00077324	0.1226
Cluster-12923.12492	2.7431	53.6698	-4.3111	0.00078859	0.1227
Cluster-12923.16222	20.9912	116.372	-2.4737	0.00078077	0.1227
Cluster-12923.19545	1590.87	8675.7	-2.4471	0.00078986	0.1227
Cluster-12923.22385	2109.97	263.956	2.9983	0.00078915	0.1227
Cluster-12923.31515	71.4317	743.046	-3.3778	0.0007902	0.1227
Cluster-12923.14558	162.056	1075.88	-2.7291	0.00081753	0.12648
Cluster-12923.18280	24.7482	189.667	-2.9361	0.00082715	0.12751
Cluster-12923.16809	872.087	84.317	3.3682	0.00083505	0.12827
Cluster-12923.17842	60.9342	268.616	-2.1399	0.00084092	0.12871
Cluster-12923.12529	103.556	16.2614	2.6731	0.00085842	0.13046
Cluster-12923.1561	0	13.9817	-6.4279	0.00085599	0.13046
Cluster-12923.21963	859.071	158.936	2.4341	0.00086768	0.1314
Cluster-12923.24010	37.2567	2.05336	4.1442	0.00088332	0.13329
Cluster-12923.21891	1557.03	176.058	3.1438	0.00089763	0.13498
Cluster-12923.30697	0.550886	27.5231	-5.5853	0.0009101	0.13638
Cluster-12923.23876	517.301	3312.39	-2.6786	0.00092445	0.13804
Cluster-12923.31200	4.01511	69.813	-4.0805	0.00092988	0.13837
Cluster-12923.10366	13.7302	0	6.1027	0.0009439	0.13853
Cluster-12923.12727	45.6489	2.77551	4.0144	0.0009401	0.13853
Cluster-12923.19487	263.957	1722.68	-2.7054	0.00093905	0.13853
Cluster-12923.24508	336.411	4594.4	-3.7712	0.00094261	0.13853
Cluster-12923.16749	76.7091	3.92576	4.2592	0.00095439	0.13959
Cluster-12923.7046	19.9758	340.023	-4.0852	0.00096651	0.14089
Cluster-12923.23757	105.738	15.4234	2.769	0.00098902	0.14331
Cluster-12923.2778	0	15.8615	-6.6144	0.00099316	0.14331
Cluster-12923.31810	13.5902	0	6.0815	0.00099068	0.14331
Cluster-12923.12404	14.3026	0	6.151	0.00099919	0.1436
Cluster-12923.18560	5.68107	74.7105	-3.695	0.0010085	0.1436
Cluster-12923.18936	568.612	2851.89	-2.3265	0.0010076	0.1436
Cluster-12923.19770	1208.7	6411.44	-2.4071	0.0010024	0.1436
Cluster-12923.15179	5.29702	57.505	-3.4482	0.0010207	0.14453
Cluster-12923.26830	138.995	28.2319	2.2956	0.001025	0.14453
Cluster-12923.34185	27.3258	0.327147	6.129	0.0010252	0.14453
Cluster-12923.14731	1395.61	317.742	2.1343	0.0010525	0.14646
Cluster-12923.17148	300.354	1313.71	-2.128	0.0010594	0.14646
Cluster-12923.22813	111.822	804.43	-2.8456	0.0010549	0.14646
Cluster-12923.25027	417.528	36.8947	3.4987	0.0010497	0.14646
Cluster-12923.27361	2.99424	65.0039	-4.4127	0.0010566	0.14646
Cluster-12923.28832	14.9711	83.4562	-2.4855	0.0010472	0.14646
Cluster-12923.14730	1057.57	169.478	2.6406	0.0010762	0.14825
Cluster-12923.22196	19.7169	227.677	-3.5352	0.0010793	0.14825
Cluster-12923.14392	20.5243	116.89	-2.5117	0.0011059	0.1512
Cluster-12923.21807	10.5434	167.688	-3.9958	0.0011078	0.1512
Cluster-12923.7650	20.6448	144.375	-2.8151	0.0011147	0.15166
Cluster-12923.18234	66.6543	425.382	-2.6721	0.0011351	0.15395
Cluster-12923.16994	26.317	339.101	-3.6838	0.0011453	0.15483
Cluster-12923.10570	0.772027	21.3749	-5.027	0.0011541	0.15554
Cluster-12923.10724	74.6057	11.3744	2.7071	0.0011643	0.15603
Cluster-12923.20498	109.795	1086.12	-3.3051	0.0011794	0.15603
Cluster-12923.22814	666.455	141.426	2.2367	0.0011796	0.15603
Cluster-12923.26520	33.1522	0.654294	5.5896	0.0011768	0.15603
Cluster-12923.5867	3.02987	48.4899	-3.9749	0.0011796	0.15603
Cluster-12923.7551	0.865631	20.6174	-4.579	0.0011679	0.15603
Cluster-12923.20108	4788.53	1015.04	2.2378	0.0012021	0.15851
Cluster-12923.17855	372.008	69.458	2.4207	0.0012065	0.1586
Cluster-12923.18345	490.534	4837.2	-3.3013	0.0012173	0.15954
Cluster-12923.8067	4.49473	82.9344	-4.1681	0.0012377	0.16172
Cluster-12923.28103	11.0513	115.205	-3.3845	0.0012446	0.16212
Cluster-12923.17575	67.0728	951.953	-3.8259	0.0012653	0.16432
Cluster-12923.8550	72.4862	7.77343	3.2033	0.0012961	0.16782
Cluster-12923.16050	72.3205	6.20568	3.5264	0.0013143	0.16865
Cluster-12923.22544	653.836	70.9682	3.2026	0.0013106	0.16865
Cluster-12923.30949	163.651	29.7546	2.4536	0.0013095	0.16865
Cluster-12923.20958	788.798	3683.22	-2.2231	0.0013351	0.17079
Cluster-12923.19676	84.8898	522.016	-2.6173	0.0013418	0.17115
Cluster-12923.14557	45.1068	2.94432	3.8959	0.0013526	0.17199
Cluster-12923.24590	53.8683	4.76101	3.4743	0.0013565	0.17199
Cluster-12923.14755	17.3282	133.322	-2.9496	0.0013748	0.17329
Cluster-12923.18521	409.58	1927.14	-2.2341	0.0013709	0.17329
Cluster-12923.16219	159.962	1170.78	-2.87	0.001383	0.17381
Cluster-12923.28857	69.582	4.4791	3.938	0.0013942	0.17471
Cluster-12923.8705	61.0591	600.836	-3.2968	0.0013986	0.17475
Cluster-11642.0	0.772027	23.6828	-5.1622	0.0014083	0.17545
Cluster-12923.12578	335.45	51.9927	2.6879	0.0014409	0.17796
Cluster-12923.27369	290.04	43.4039	2.7375	0.0014388	0.17796
Cluster-12923.9690	7.68607	83.0715	-3.4356	0.0014326	0.17796
Cluster-12923.19921	33128.6	179502	-2.4379	0.0014573	0.17845
Cluster-12923.20571	2323.64	23544	-3.3408	0.0014574	0.17845
Cluster-12923.28905	21.2573	0.327147	5.7747	0.0014493	0.17845
Cluster-12923.23795	18.6452	132.521	-2.8316	0.0014718	0.1797
Cluster-12923.21810	41.1087	187.729	-2.188	0.0014918	0.18162
Cluster-12923.18546	5077.5	497.486	3.351	0.0014991	0.182
Cluster-12923.20704	1600.68	9682.3	-2.5966	0.0015044	0.18212
Cluster-12923.3788	1.73126	27.3921	-3.9863	0.0015375	0.18561
Cluster-12923.15155	3.08614	61.3604	-4.327	0.0015437	0.18582
Cluster-12923.17166	1335.62	346.786	1.9455	0.0015479	0.18582
Cluster-12923.27923	18.5168	0.327147	5.5599	0.0015537	0.186
Cluster-12923.14791	129.046	560.248	-2.1178	0.0015669	0.18705
Cluster-12923.11572	0.275443	20.5247	-6.0136	0.0015719	0.18712
Cluster-12923.19092	3.41785	53.0746	-4.0056	0.0015766	0.18714
Cluster-12923.25544	240.782	24.5151	3.2905	0.0015807	0.18714
Cluster-12923.23744	43.4081	305.419	-2.8183	0.0015991	0.18879
Cluster-12923.22607	4186.2	779.437	2.4249	0.0016269	0.19155
Cluster-12923.2235	1.65266	49.359	-4.8693	0.0016371	0.19221
Cluster-12923.13047	2.45069	36.0409	-3.8535	0.0016427	0.19224
Cluster-12923.33311	0	14.2813	-6.4516	0.0016462	0.19224
Cluster-12923.24251	143.026	15.8509	3.1631	0.0016533	0.19253
Cluster-12923.32031	21.8806	0.699532	4.9405	0.0016642	0.19329
Cluster-12923.11981	2.75443	54.3921	-4.2789	0.0016842	0.19365
Cluster-12923.1415	0.386013	23.7162	-6.2298	0.0016787	0.19365
Cluster-12923.19029	693.073	2824.45	-2.0267	0.0016899	0.19365
Cluster-12923.19091	3973.59	966.775	2.039	0.0016745	0.19365
Cluster-12923.29871	233.062	50.0803	2.2165	0.0016871	0.19365
Cluster-12923.19835	3102.82	12369.8	-1.9952	0.0016952	0.19373
Cluster-12923.18839	593.412	115.205	2.3644	0.0017078	0.19465
Cluster-12923.21534	2557.44	254.792	3.3267	0.0017185	0.19535
Cluster-12923.11840	31.8259	1.68097	4.2002	0.0017347	0.19581
Cluster-12923.15847	28.8263	2.18932	3.7176	0.0017362	0.19581
Cluster-12923.19076	407.601	1557.29	-1.9336	0.001729	0.19581
Cluster-12923.19213	443.232	1913.06	-2.1096	0.0017438	0.19614
Cluster-12923.19104	614.292	2681.27	-2.126	0.0017487	0.19618
Cluster-12923.13109	2.28215	38.6888	-4.0749	0.0017649	0.19748
Cluster-12923.14087	99.9699	18.1662	2.455	0.0017747	0.19807
Cluster-12923.23192	179.63	41.1417	2.1239	0.0017906	0.19932
Cluster-12923.13317	28.1946	1.30859	4.3589	0.0018489	0.19993
Cluster-12923.18545	77.4638	346.832	-2.159	0.0018415	0.19993
Cluster-12923.18630	5751.57	1432.44	2.0054	0.0018476	0.19993
Cluster-12923.19161	145.789	25.8969	2.4892	0.0018483	0.19993
Cluster-12923.19373	3.07114	66.0234	-4.4704	0.0018521	0.19993
Cluster-12923.20045	78012.6	13525.9	2.528	0.0018513	0.19993
Cluster-12923.21216	860.008	175.333	2.2927	0.0018249	0.19993
Cluster-12923.23715	250.606	42.4264	2.5598	0.0018271	0.19993
Cluster-12923.24713	16.2691	0.349766	5.3842	0.0018051	0.19993
Cluster-12923.25346	27.8772	1.65835	4.0138	0.0018328	0.19993
Cluster-12923.27371	115.729	23.3701	2.3052	0.0018359	0.19993
Cluster-12923.29231	11.1939	106.478	-3.2572	0.0018106	0.19993
Cluster-12923.24060	266.804	59.396	2.164	0.0018618	0.20048
Cluster-12923.20617	8773.85	2392.74	1.8746	0.0018738	0.20126
Cluster-12923.18596	278.42	1223.57	-2.1358	0.0018856	0.20202
Cluster-12923.25133	21.4712	0.699532	4.9094	0.001909	0.20402
Cluster-12923.12059	0	11.5808	-6.1509	0.001914	0.20405
Cluster-12923.19805	332.564	49.5494	2.7419	0.0019702	0.20951
Cluster-12923.21408	540.016	5.23435	6.6798	0.0019752	0.20953
Cluster-12923.17591	107.25	460.023	-2.0989	0.0019907	0.20996
Cluster-12923.23043	2.64949	41.1674	-4.0155	0.001992	0.20996
Cluster-12923.5922	0.386013	15.7583	-5.6322	0.0019939	0.20996
Cluster-12923.18831	43.3704	226.02	-2.3803	0.0020121	0.21135
Cluster-12923.9078	74.1647	7.57464	3.3159	0.0020195	0.21161
Cluster-12923.26455	217.74	19.8899	3.4448	0.0020311	0.21231
Cluster-12923.3760	5.51083	55.3673	-3.3424	0.0020539	0.21416
Cluster-12923.25378	109.468	15.3883	2.8177	0.0020679	0.2151
Cluster-12923.25390	245.564	48.0346	2.3504	0.0020876	0.21662
Cluster-12923.12370	37.7593	197.816	-2.3903	0.0020982	0.21667
Cluster-12923.13707	286.694	57.6819	2.3101	0.0020977	0.21667
Cluster-12923.19299	6557.05	1553.46	2.0777	0.0021295	0.21938
Cluster-12923.20218	700.994	64.2234	3.4455	0.0021396	0.21969
Cluster-12923.29478	58.2033	9.25286	2.6513	0.0021478	0.21969
Cluster-12923.311	0	12.3535	-6.2541	0.0021458	0.21969
Cluster-12923.10690	23.8231	0.676913	5.0746	0.0021535	0.21974
Cluster-12923.17969	124.134	496.47	-1.998	0.0021754	0.22092
Cluster-12923.27879	13.0566	0	6.0166	0.002174	0.22092
Cluster-12923.20206	1084.02	4705.47	-2.1178	0.0021824	0.22111
Cluster-12923.28867	44.9156	1.96288	4.4665	0.0022033	0.2227
Cluster-12923.13328	35.4129	3.40718	3.3506	0.0022458	0.22435
Cluster-12923.22587	123.811	859.622	-2.7951	0.0022454	0.22435
Cluster-12923.23151	100.86	495.969	-2.2977	0.0022271	0.22435
Cluster-12923.23282	143.514	1006.28	-2.8095	0.0022419	0.22435
Cluster-12923.30642	51.5191	2.44836	4.3761	0.0022329	0.22435
Cluster-12923.9244	12.1664	0	5.922	0.0022622	0.22546
Cluster-12923.20511	2900.76	11783.6	-2.0222	0.00227	0.22571
Cluster-12923.21871	193.035	20.4414	3.23	0.0023457	0.2327
Cluster-12923.31784	20.7195	179.107	-3.1068	0.0024029	0.23783
Cluster-12923.18201	898.731	3800.82	-2.0808	0.0024418	0.24112
Cluster-12923.1992	0	11.7244	-6.1745	0.0024529	0.24166
Cluster-12923.14001	215.897	1250.14	-2.5332	0.002481	0.2423
Cluster-12923.17468	527.885	137.46	1.9416	0.0024717	0.2423
Cluster-12923.18562	939.489	3916.9	-2.0597	0.002482	0.2423
Cluster-12923.22488	22.345	291.296	-3.709	0.0024724	0.2423
Cluster-12923.13205	378.342	78.4273	2.2687	0.0025471	0.24763
Cluster-12923.19761	1997.69	10283.8	-2.364	0.0025482	0.24763
Cluster-12923.13764	11.3118	63.1458	-2.4925	0.0025787	0.24853
Cluster-12923.15142	15.2282	140.326	-3.2171	0.0025806	0.24853
Cluster-12923.23247	374.529	36.1822	3.3692	0.0025691	0.24853
Cluster-12923.3508	0	11.2539	-6.1093	0.0025775	0.24853
Cluster-12923.30985	126.584	25.8292	2.2885	0.0025942	0.24928
Cluster-12923.27973	356.643	44.3617	3.0046	0.0026132	0.25054
Cluster-12923.16743	10.0655	54.9314	-2.4486	0.002623	0.2506
Cluster-12923.28804	20.9106	223.593	-3.408	0.0026313	0.2506
Cluster-12923.30661	111.314	14.0795	2.9696	0.0026372	0.2506
Cluster-12923.8462	0	12.0339	-6.2046	0.0026351	0.2506
Cluster-12923.20914	2000.05	11038.1	-2.4644	0.002656	0.25183
Cluster-12923.12176	16.4753	86.7164	-2.3968	0.0026707	0.25267
Cluster-12923.19150	46.0813	268.397	-2.548	0.0026772	0.25272
Cluster-12923.19004	249.642	885.662	-1.8262	0.0027106	0.25419
Cluster-12923.20963	133.29	590.15	-2.1453	0.0027094	0.25419
Cluster-12923.30993	3.35732	48.0537	-3.7827	0.0027073	0.25419
Cluster-12923.26458	890.317	151.981	2.5503	0.0027264	0.25511
Cluster-12923.27421	96.8608	9.25059	3.3696	0.0027424	0.25605
Cluster-12923.19030	373.656	1619.66	-2.1155	0.0027535	0.25653
Cluster-12923.24086	298.037	46.1049	2.6898	0.0027917	0.25952
Cluster-12923.19243	1489.51	7667.21	-2.3638	0.0028181	0.26141
Cluster-12923.15518	159.441	16.4604	3.2677	0.0028522	0.26286
Cluster-12923.18745	16.5655	0.349766	5.404	0.0028419	0.26286
Cluster-12923.25291	23.4439	128.706	-2.4607	0.0028507	0.26286
Cluster-12923.20538	508.725	2387.55	-2.2305	0.0028671	0.26362
Cluster-12923.21381	757.268	195.465	1.9541	0.0028726	0.26362
Cluster-12923.31241	12.1418	122.284	-3.3378	0.0028789	0.26363
Cluster-12923.17132	189.858	43.29	2.134	0.0028999	0.26498
Cluster-12923.11875	2.42835	25.6657	-3.4246	0.0029119	0.26552
Cluster-12923.9138	156.76	29.1231	2.4266	0.0029268	0.26631
Cluster-12923.22480	149.153	654.844	-2.1346	0.0029501	0.26786
Cluster-12923.21384	1314.14	134.707	3.2853	0.0029924	0.27113
Cluster-12923.13141	192.302	40.196	2.257	0.0030254	0.27238
Cluster-12923.13554	40.6983	3.71171	3.4317	0.0030176	0.27238
Cluster-12923.21969	1007.65	231.956	2.1185	0.003021	0.27238
Cluster-12923.31441	21.3011	0.327147	5.7645	0.0030463	0.2737
Cluster-12923.10919	43.934	6.6233	2.7179	0.003081	0.27623
Cluster-12923.24061	43.7762	6.25079	2.7957	0.0030893	0.2764
Cluster-12923.5840	1.15804	26.4787	-4.6798	0.0031022	0.27697
Cluster-12923.21847	486.545	3208.37	-2.7211	0.003116	0.27763
Cluster-12923.20957	517.768	51.7013	3.321	0.003135	0.27817
Cluster-12923.29390	270.387	32.4571	3.0533	0.0031302	0.27817
Cluster-12923.14743	22.1934	0.654294	4.994	0.0031753	0.28061
Cluster-12923.23558	186.727	898.25	-2.2662	0.0031757	0.28061
Cluster-12923.8294	0.386013	17.5351	-5.7939	0.0031955	0.28179
Cluster-12923.13913	33.8244	2.05336	4.0062	0.0032271	0.28399
Cluster-12923.3967	0	13.1738	-6.3367	0.0032421	0.28472
Cluster-12923.29714	1.48779	27.2514	-4.199	0.0032846	0.28786
Cluster-12923.27527	14.5905	71.1014	-2.2837	0.0033572	0.29363
Cluster-12923.19538	2.68316	40.9235	-3.8948	0.0033648	0.29368
Cluster-12923.28375	50.6774	5.76507	3.1153	0.0033715	0.29368
Cluster-12923.19914	37.686	4.38875	3.0756	0.0034011	0.29566
Cluster-12923.11748	459.577	53.9175	3.0896	0.0034282	0.29741
Cluster-12923.29960	0.959235	28.4517	-4.79	0.003488	0.30198
Cluster-12923.27161	89.4204	16.45	2.4317	0.0034984	0.30227
Cluster-12923.20089	1388.07	7939.06	-2.516	0.003527	0.30314
Cluster-12923.25263	13.069	81.7761	-2.6497	0.0035182	0.30314
Cluster-12923.26098	2.14924	34.7472	-4.0384	0.0035297	0.30314
Cluster-12923.14703	240.02	55.8292	2.1006	0.0035476	0.30347
Cluster-12923.30375	0.239809	15.6805	-5.6249	0.0035462	0.30347
Cluster-12923.28633	322.705	47.4658	2.7626	0.0035672	0.30404
Cluster-12923.9923	176.487	34.0224	2.3753	0.0035685	0.30404
Cluster-12923.24983	74.4572	334.866	-2.1712	0.0035773	0.30418
Cluster-12923.24849	15.7206	95.4131	-2.5997	0.0035918	0.30481
Cluster-12923.20480	234.515	1012.91	-2.1105	0.0036148	0.30495
Cluster-12923.20942	1032.58	5188.01	-2.3289	0.0036084	0.30495
Cluster-12923.23434	103.796	20.3656	2.3412	0.0036091	0.30495
Cluster-12923.12016	13.9949	0.327147	5.1629	0.0036529	0.30689
Cluster-12923.20439	13664	67469.6	-2.3039	0.0036592	0.30689
Cluster-12923.21339	339.441	2334.77	-2.7829	0.0036452	0.30689
Cluster-12923.20568	117.703	21.8355	2.4297	0.0036675	0.30698
Cluster-12923.11936	14.5639	77.7416	-2.4061	0.0037282	0.31024
Cluster-12923.15372	14.0907	0	6.1442	0.0037195	0.31024
Cluster-12923.22023	2.99424	44.9295	-3.8787	0.0037243	0.31024
Cluster-12923.16637	10.6424	0	5.7334	0.0037634	0.31257
Cluster-12923.17791	2075.14	8744.37	-2.075	0.0037777	0.31281
Cluster-12923.21057	220.165	1320.12	-2.5838	0.0037809	0.31281
Cluster-12923.16885	12.0366	61.5072	-2.351	0.0038059	0.31408
Cluster-12923.3360	8.32689	58.3088	-2.8017	0.003811	0.31408
Cluster-12923.12892	50.2872	341.454	-2.7589	0.0038312	0.31454
Cluster-12923.20339	7169.96	44194.5	-2.6238	0.0038277	0.31454
Cluster-12923.29804	1.34525	32.3999	-4.5573	0.0038586	0.31618
Cluster-12923.12190	1053.21	204.046	2.3671	0.0038961	0.31734
Cluster-12923.19558	39.0516	4.34339	3.1376	0.0039357	0.31734
Cluster-12923.21201	13.0001	155.432	-3.5826	0.0039343	0.31734
Cluster-12923.21762	226.893	59.2902	1.9365	0.0039151	0.31734
Cluster-12923.24411	3386.66	463.926	2.8677	0.0039257	0.31734
Cluster-12923.25176	9.27479	53.4825	-2.5318	0.0038928	0.31734
Cluster-12923.27054	14.6097	0.417745	5.2256	0.0039321	0.31734
Cluster-12923.29099	54.4937	8.46297	2.6814	0.0039394	0.31734
Cluster-12923.9753	517.122	73.8714	2.805	0.003896	0.31734
Cluster-12923.8418	11.6008	0	5.8448	0.00395	0.3176
Cluster-14136.0	10.2473	0	5.676	0.0039672	0.31839
Cluster-12923.2596	10.2304	0	5.6759	0.0039854	0.31925
Cluster-12923.15803	66.0572	448.046	-2.7606	0.0040346	0.3196
Cluster-12923.17399	20.797	104.471	-2.3437	0.0040073	0.3196
Cluster-12923.18882	181.962	1037.77	-2.5115	0.0039987	0.3196
Cluster-12923.19366	51.4215	5.46066	3.2197	0.0040248	0.3196
Cluster-12923.33058	10.6449	0	5.7247	0.0040286	0.3196
Cluster-12923.5208	0.772027	23.2905	-5.0983	0.0040149	0.3196
Cluster-12923.18585	609.7	129.915	2.2288	0.0040661	0.3215
Cluster-12923.12998	400.417	1457.46	-1.8639	0.0040743	0.32156
Cluster-12923.15775	155.486	15.1619	3.3473	0.0040986	0.32289
Cluster-12923.18664	454.805	3680.98	-3.0169	0.0041151	0.32359
Cluster-12923.5747	0	10.222	-5.9799	0.0041637	0.32682
Cluster-12923.13402	11.2812	94.5104	-3.05	0.0042066	0.32778
Cluster-12923.17175	83.8629	400.026	-2.258	0.0042018	0.32778
Cluster-12923.30761	435.138	51.6655	3.0719	0.0041993	0.32778
Cluster-12923.538	27.7487	1.63573	4.0285	0.0041876	0.32778
Cluster-12923.15434	43.3416	5.13339	3.0561	0.0042244	0.32797
Cluster-12923.28220	85.1764	10.7228	2.9965	0.0042181	0.32797
Cluster-12923.30766	29.5868	3.08016	3.2324	0.0042349	0.32819
Cluster-12923.25229	511.998	90.2048	2.5023	0.0043064	0.33194
Cluster-12923.8066	1.65266	38.7016	-4.5187	0.0043021	0.33194
Cluster-3449.0	10.3675	0	5.6906	0.0042998	0.33194
Cluster-12923.33825	0.386013	12.6754	-5.3193	0.0043393	0.33387
Cluster-12923.26655	13.9791	0.349766	5.1697	0.004373	0.33586
Cluster-12923.18877	0.275443	12.8216	-5.3372	0.0043887	0.33646
Cluster-12923.10646	0.479617	19.644	-5.1912	0.0044058	0.33699
Cluster-12923.25732	2.31778	25.0593	-3.4299	0.0044113	0.33699
Cluster-12923.25551	13.7743	120.965	-3.1187	0.0044684	0.33894
Cluster-12923.25776	6.15472	45.6637	-2.857	0.0044467	0.33894
Cluster-12923.3130	0.386013	16.3513	-5.6917	0.004459	0.33894
Cluster-12923.3488	1.58506	28.4334	-4.1236	0.004462	0.33894
Cluster-12923.13840	115.547	25.0157	2.2031	0.0045285	0.34054
Cluster-12923.15041	273.072	43.2653	2.6528	0.0045113	0.34054
Cluster-12923.15453	13.674	0.327147	5.1373	0.0045138	0.34054
Cluster-12923.17537	48.3544	182.482	-1.914	0.0045216	0.34054
Cluster-12923.17903	276.118	1141.61	-2.0467	0.0045373	0.34054
Cluster-12923.9379	1.19904	24.9815	-4.2763	0.0045299	0.34054
Cluster-12923.24559	113.027	19.3998	2.5433	0.0045603	0.34167
Cluster-12923.20660	2131.69	7762.64	-1.8645	0.0045724	0.34198
Cluster-12923.20618	19162.1	5394.41	1.8287	0.0046189	0.34428
Cluster-12923.35033	14.2734	0.327147	5.1948	0.0046192	0.34428
Cluster-12923.12067	15.0005	77.5625	-2.3579	0.0046301	0.34449
Cluster-12923.26342	15.9207	106.103	-2.7352	0.0046461	0.34508
Cluster-12923.10596	1.73126	24.9412	-3.8523	0.0047023	0.34704
Cluster-12923.13288	0.719426	17.8672	-4.497	0.0046955	0.34704
Cluster-12923.14090	0	9.53452	-5.8774	0.0047001	0.34704
Cluster-12923.26153	4.52696	42.4222	-3.2662	0.0047048	0.34704
Cluster-12923.23516	949.145	5593.04	-2.5593	0.0047441	0.34934
Cluster-12923.11773	0	12.1245	-6.2163	0.0047975	0.35266
Cluster-12923.17999	13.1946	0.327147	5.0785	0.004833	0.35406
Cluster-12923.20841	351.615	2997.99	-3.0927	0.0048318	0.35406
Cluster-12923.15784	5.07248	63.2108	-3.6829	0.0048561	0.35454
Cluster-12923.32479	2.81607	29.6585	-3.3425	0.004849	0.35454
Cluster-12923.21965	117.219	398.275	-1.7632	0.0048675	0.35477
Cluster-12923.25896	3701.3	913.974	2.0175	0.0049259	0.35841
Cluster-12923.19430	232.053	809.427	-1.8024	0.0049818	0.36186
Cluster-12923.20625	4465.82	35596	-2.9947	0.0049976	0.3624
Cluster-12923.13580	17.4634	116.94	-2.7457	0.0050586	0.36447
Cluster-12923.16506	234.22	1268.6	-2.4369	0.0050942	0.36447
Cluster-12923.18595	98.7612	20.6852	2.2587	0.0050942	0.36447
Cluster-12923.19901	869.083	4722.83	-2.4423	0.0050693	0.36447
Cluster-12923.21474	3460.75	660.449	2.3895	0.0050866	0.36447
Cluster-12923.21616	104.757	18.7625	2.4743	0.0050412	0.36447
Cluster-12923.28049	44.3583	4.61494	3.2584	0.0050758	0.36447
Cluster-12923.29008	574.514	155.107	1.8888	0.0050768	0.36447
Cluster-12923.18057	40.008	5.56401	2.8592	0.0051397	0.36612
Cluster-12923.22819	95.0346	625.096	-2.7173	0.0051504	0.36612
Cluster-12923.6537	0	12.17	-6.2215	0.0051434	0.36612
Cluster-6691.0	0	9.27823	-5.8306	0.0051514	0.36612
Cluster-12923.16362	3.40455	44.0417	-3.7118	0.005203	0.36917
Cluster-12923.18641	317.743	1610.96	-2.3421	0.0052207	0.36982
Cluster-12923.13919	774.042	209.433	1.8852	0.0052366	0.37033
Cluster-12923.12897	41.5769	4.47922	3.1924	0.0052934	0.37311
Cluster-12923.23002	825.607	249.408	1.7263	0.0052909	0.37311
Cluster-12923.17362	0.386013	11.8703	-5.2325	0.0053274	0.37489
Cluster-12923.23095	0.239809	13.0984	-5.3769	0.0053982	0.37884
Cluster-12923.26130	324.834	34.1365	3.2456	0.0054011	0.37884
Cluster-12923.12046	26.7616	116.726	-2.1193	0.0054298	0.37961
Cluster-12923.28176	10.2553	0	5.6719	0.0054277	0.37961
Cluster-12923.11101	112.159	791.136	-2.8159	0.005505	0.38237
Cluster-12923.13266	0.479617	22.6184	-5.414	0.0055011	0.38237
Cluster-12923.27098	20.5801	97.6887	-2.2329	0.0055039	0.38237
Cluster-12923.28828	6.21722	74.5382	-3.6133	0.0054856	0.38237
Cluster-12923.18052	143.975	35.132	2.0371	0.0055474	0.38283
Cluster-12923.19447	423.827	1420.89	-1.745	0.0055301	0.38283
Cluster-12923.29341	39.8737	4.53709	3.1461	0.0055422	0.38283
Cluster-12923.30808	9.70778	0	5.6006	0.005532	0.38283
Cluster-12923.30840	156.426	34.931	2.1575	0.0055855	0.38484
Cluster-12923.10094	18.2787	1.00406	4.1211	0.0056012	0.38492
Cluster-12923.20796	226.153	48.1071	2.2282	0.0056046	0.38492
Cluster-12923.17071	36.2242	233.257	-2.6864	0.0056579	0.38796
Cluster-12923.16612	889.16	194.347	2.1935	0.0056721	0.38832
Cluster-12923.23010	392.309	114.232	1.7799	0.0056856	0.38862
Cluster-12923.11812	23.4982	1.99813	3.6103	0.0057137	0.38962
Cluster-12923.35437	0	11.5324	-6.1502	0.0057185	0.38962
Cluster-12923.28735	89.0655	7.88653	3.487	0.0057337	0.39004
Cluster-12923.30471	19.607	1.0493	4.1931	0.0057611	0.39128
Cluster-11003.0	0.936899	26.0461	-4.8303	0.0057746	0.39157
Cluster-12923.14777	73.1155	10.2569	2.8317	0.0058129	0.39338
Cluster-12923.22177	691.962	119.834	2.5281	0.0058379	0.39338
Cluster-12923.22184	894.745	4942.39	-2.4655	0.0058334	0.39338
Cluster-12923.8853	0	8.88072	-5.774	0.0058297	0.39338
Cluster-12923.21656	1619.87	5559.6	-1.7792	0.0058667	0.3947
Cluster-12923.26831	191.697	52.9261	1.8573	0.0058804	0.395
Cluster-12923.19115	277.97	973.534	-1.808	0.0058974	0.39552
Cluster-12923.13029	20.9078	1.33121	3.924	0.00593	0.39677
Cluster-12923.19604	520.119	2227.47	-2.0984	0.0059345	0.39677
Cluster-12923.20159	1097.1	3932.38	-1.8417	0.0059568	0.39764
Cluster-12923.18346	13.9553	153.626	-3.4649	0.0059809	0.39863
Cluster-12923.24647	451.135	113.048	1.9961	0.0060027	0.39946
Cluster-12923.33788	0	11.4518	-6.1422	0.0060597	0.40263
Cluster-12923.22645	1355.16	340.865	1.9904	0.0060964	0.40425
Cluster-12923.31201	68.4265	5.58412	3.5905	0.0061029	0.40425
Cluster-12923.13560	300.584	76.9109	1.9641	0.0061581	0.40491
Cluster-12923.15479	5.77494	55.1307	-3.2757	0.0061785	0.40491
Cluster-12923.17095	0.772027	21.383	-4.9675	0.0061417	0.40491
Cluster-12923.21229	199.011	1179.83	-2.5685	0.006138	0.40491
Cluster-12923.258	0	8.70203	-5.7395	0.00616	0.40491
Cluster-12923.26711	606.762	3596.74	-2.5673	0.0061786	0.40491
Cluster-12923.31602	1.34158	20.8265	-3.902	0.0061886	0.40491
Cluster-12923.8362	10.4108	89.3512	-3.1273	0.0061863	0.40491
Cluster-12923.15698	49.6213	9.1169	2.4349	0.006315	0.40939
Cluster-12923.17039	351.28	1580.61	-2.1697	0.0062881	0.40939
Cluster-12923.19157	49.2151	390.373	-2.9874	0.0063218	0.40939
Cluster-12923.21362	8.15435	55.2289	-2.7687	0.0063163	0.40939
Cluster-12923.22058	125.319	636.258	-2.3429	0.0062705	0.40939
Cluster-12923.28266	13.2845	60.8686	-2.1968	0.0063239	0.40939
Cluster-12923.7905	34.7589	2.70765	3.6532	0.0063127	0.40939
Cluster-12923.29630	12.4406	0	5.9604	0.006359	0.41104
Cluster-12923.23070	225.334	824.043	-1.8701	0.0063926	0.41215
Cluster-12923.3160	1.58139	33.0117	-4.3372	0.0063953	0.41215
Cluster-12923.16696	62.8074	7.91938	2.9655	0.0064148	0.41274
Cluster-12923.25177	14.4143	88.8912	-2.6304	0.0064237	0.41274
Cluster-12923.8622	20.8094	186.549	-3.166	0.006453	0.414
Cluster-12923.19005	29.2791	135.472	-2.2136	0.0064704	0.41449
Cluster-12923.19319	10490.9	3151.36	1.735	0.0064899	0.41512
Cluster-12923.23514	3296.07	551.652	2.5785	0.0065197	0.41641
Cluster-12923.12841	3.40992	33.4845	-3.2647	0.0065574	0.41695
Cluster-12923.20120	257.812	1634.25	-2.664	0.0065485	0.41695
Cluster-12923.7339	3.36525	42.3095	-3.67	0.0065463	0.41695
Cluster-12923.32132	12.1265	0.327147	4.9601	0.0065919	0.41852
Cluster-12923.20835	169.946	1155.04	-2.7664	0.0066274	0.41883
Cluster-12923.22970	173.739	649.036	-1.9015	0.0066153	0.41883
Cluster-12923.23049	1209.41	4095.15	-1.7596	0.0066456	0.41883
Cluster-12923.26605	0	10.7909	-6.0501	0.0066435	0.41883
Cluster-12923.7608	9.94615	0	5.6232	0.0066435	0.41883
Cluster-12923.25841	351.351	94.6346	1.8926	0.0066598	0.41911
Cluster-12923.19915	1086.41	4755.38	-2.1299	0.0066927	0.41964
Cluster-12923.23774	27.0797	0.981441	4.7234	0.0067064	0.41964
Cluster-12923.25918	8.49117	51.396	-2.5688	0.006678	0.41964
Cluster-12923.26179	260.732	41.4189	2.6522	0.0067074	0.41964
Cluster-12923.17907	24.995	105.841	-2.0826	0.006749	0.41979
Cluster-12923.22405	71.2101	237.382	-1.7377	0.0067438	0.41979
Cluster-12923.26175	110.16	18.3346	2.5838	0.0067378	0.41979
Cluster-12923.8683	58.0383	5.5615	3.3583	0.0067269	0.41979
Cluster-12923.13078	21.9332	0.654294	4.9943	0.0067725	0.42064
Cluster-12923.14750	29.399	113.906	-1.9569	0.0068324	0.42086
Cluster-12923.20852	1384.61	4913.02	-1.8271	0.0068101	0.42086
Cluster-12923.21990	598.455	2031.13	-1.7631	0.0068186	0.42086
Cluster-12923.22097	400.491	1784.76	-2.1557	0.0068447	0.42086
Cluster-12923.33752	43.2199	384.814	-3.1519	0.006837	0.42086
Cluster-12923.6611	22.3003	1.33121	4.0067	0.0068244	0.42086
Cluster-12923.7727	24.0681	2.93421	3.0447	0.006809	0.42086
Cluster-12923.19385	6801.11	29520.9	-2.1179	0.0068896	0.4218
Cluster-12923.27120	260.528	47.2996	2.4598	0.0068822	0.4218
Cluster-12923.29172	54.243	199.16	-1.8753	0.006874	0.4218
Cluster-12923.18691	134.309	432.616	-1.6892	0.0069219	0.42272
Cluster-12923.20828	997.127	136.447	2.868	0.0069265	0.42272
Cluster-12923.21143	6177.15	18122.5	-1.5528	0.0069386	0.42272
Cluster-12923.9395	338.79	48.0172	2.8163	0.0069441	0.42272
Cluster-12923.21072	2522.37	8453.75	-1.7448	0.006974	0.42394
Cluster-12923.12788	17.1529	130.852	-2.9476	0.0069898	0.4243
Cluster-12923.17534	48.5611	166.907	-1.782	0.0070301	0.42554
Cluster-12923.19074	35.972	144.497	-2.0084	0.0070288	0.42554
Cluster-12923.16203	45.9681	3.10266	3.8766	0.0070421	0.42566
Cluster-12923.17094	12.5521	81.6638	-2.7168	0.0070528	0.42566
Cluster-12923.18176	1601.17	325.37	2.2985	0.007062	0.42566
Cluster-12923.19756	340.971	2243.42	-2.7186	0.0070866	0.42595
Cluster-12923.25971	22.8495	1.0493	4.4129	0.0070829	0.42595
Cluster-12923.16856	3.35732	38.3963	-3.4576	0.0071129	0.42624
Cluster-12923.19989	1428	5128.33	-1.8444	0.0071183	0.42624
Cluster-12923.25897	853.41	232.269	1.8771	0.0071212	0.42624
Cluster-12923.14982	117.603	452.975	-1.9463	0.0073111	0.43382
Cluster-12923.18167	351.454	1187.2	-1.7561	0.0073012	0.43382
Cluster-12923.20853	123.776	532.541	-2.1074	0.0072879	0.43382
Cluster-12923.21215	3279.39	10714.1	-1.708	0.007279	0.43382
Cluster-12923.24605	1295.77	368.893	1.812	0.0072988	0.43382
Cluster-12923.24901	21.0687	1.30859	3.9432	0.0073187	0.43382
Cluster-12923.27823	18.1896	0.981441	4.1431	0.0072897	0.43382
Cluster-12923.21285	807.803	2451.85	-1.6018	0.0073383	0.43438
Cluster-12923.20233	395.865	1581.56	-1.9984	0.0073577	0.43493
Cluster-12923.8172	50.2709	5.93388	3.0552	0.0073914	0.43631
Cluster-12923.24905	846.731	209.215	2.0157	0.0074372	0.43842
Cluster-12923.18045	7.37526	67.0197	-3.2152	0.0074742	0.43981
Cluster-12923.18207	1424.49	5195.84	-1.8669	0.0075186	0.43981
Cluster-12923.19834	576.466	2051.69	-1.8316	0.0075225	0.43981
Cluster-12923.20331	2514.07	396.446	2.665	0.0075019	0.43981
Cluster-12923.24612	20.6465	1.70359	3.5596	0.0075099	0.43981
Cluster-12923.27378	86.3361	8.83297	3.2727	0.0075068	0.43981
Cluster-12923.26056	49.9211	7.26772	2.7821	0.0075515	0.44091
Cluster-12923.20774	3955.85	12015.4	-1.6029	0.0076006	0.44197
Cluster-12923.25571	181.494	755.837	-2.0581	0.0075834	0.44197
Cluster-12923.30195	212.744	30.2801	2.8067	0.0075923	0.44197
Cluster-12923.17687	285.726	977.185	-1.7738	0.0076729	0.44431
Cluster-12923.20729	645.859	2318.88	-1.844	0.0076824	0.44431
Cluster-12923.25179	38.3019	164.06	-2.1002	0.0076537	0.44431
Cluster-12923.7028	0	8.98143	-5.7922	0.0076677	0.44431
Cluster-12923.25923	30.4922	1.96288	3.9072	0.0077843	0.4496
Cluster-12923.21325	419.411	1530.03	-1.8673	0.0078069	0.4503
Cluster-12923.11581	133.708	34.5606	1.9468	0.0078582	0.45083
Cluster-12923.19671	381.048	93.7008	2.0212	0.0078451	0.45083
Cluster-12923.24076	127.811	495.105	-1.9546	0.0078488	0.45083
Cluster-12923.31177	53.2096	8.06785	2.7089	0.0078477	0.45083
Cluster-12923.11305	504.565	67.362	2.9034	0.0078728	0.45106
Cluster-12923.15557	9.02339	0	5.4996	0.0079198	0.45255
Cluster-12923.18011	1287.29	293.857	2.1303	0.0079191	0.45255
Cluster-12923.25272	36.4893	266.857	-2.8677	0.0081198	0.46336
Cluster-12923.13119	47.09	197.224	-2.0674	0.0081863	0.46591
Cluster-12923.20180	397.891	104.553	1.9273	0.0081836	0.46591
Cluster-12923.27157	201.032	39.9626	2.3263	0.0082046	0.46634
Cluster-12923.24738	2.70209	38.1476	-3.9044	0.0082373	0.46757
Cluster-12923.15572	103.845	411.249	-1.9861	0.0082676	0.46867
Cluster-12923.15497	23.0556	100.092	-2.1132	0.0083325	0.46993
Cluster-12923.20840	5512.8	23100.2	-2.067	0.0083555	0.46993
Cluster-12923.22605	18.861	105.639	-2.4823	0.0083014	0.46993
Cluster-12923.28789	45.5723	9.7387	2.2258	0.008334	0.46993
Cluster-12923.30689	50.3237	6.95057	2.847	0.0083135	0.46993
Cluster-12923.6211	0	8.06785	-5.6367	0.0083465	0.46993
Cluster-12923.8575	2.44335	28.2879	-3.4977	0.0083847	0.47095
Cluster-12923.21855	340.959	77.6661	2.1312	0.0084295	0.47223
Cluster-12923.22095	1061.74	341.425	1.6364	0.0084248	0.47223
Cluster-12923.27194	100.614	19.7443	2.3386	0.0084822	0.47456
Cluster-12923.22638	115.412	529.62	-2.1959	0.0085067	0.47531
Cluster-12923.10667	43.7741	166.045	-1.9214	0.0085387	0.4755
Cluster-12923.22071	99.3053	414.541	-2.0606	0.0085371	0.4755
Cluster-12923.6883	15.9852	0.327147	5.3621	0.0085433	0.4755
Cluster-12923.25417	56.0368	11.1504	2.3313	0.008593	0.47764
Cluster-12923.14879	51.9598	6.98318	2.8712	0.0086457	0.47995
Cluster-12923.17196	80.5666	345.905	-2.1021	0.0086586	0.48004
Cluster-12923.14131	0	11.1456	-6.1054	0.008686	0.48027
Cluster-12923.28775	787.216	132.258	2.5723	0.0086797	0.48027
Cluster-9100.0	11.9494	0	5.9051	0.0086962	0.48027
Cluster-12923.22764	17.4543	0.654294	4.6669	0.0087292	0.48147
Cluster-12923.7229	7.55146	73.9757	-3.309	0.0087696	0.48307
Cluster-12923.20247	35.5794	143.651	-2.0132	0.0087998	0.48412
Cluster-12923.16255	80.3046	10.1311	2.9754	0.0088355	0.48421
Cluster-12923.16820	4117.76	948.077	2.1185	0.0088262	0.48421
Cluster-12923.20540	10265.3	39788.1	-1.9546	0.0088287	0.48421
Cluster-12923.18915	35.88	142.968	-2.0005	0.0088601	0.48494
Cluster-12923.13974	66.2927	7.33821	3.2011	0.008911	0.48543
Cluster-12923.14020	8.5384	0	5.4149	0.0089206	0.48543
Cluster-12923.16217	15.4038	0.699532	4.4288	0.0088874	0.48543
Cluster-12923.16413	1936.84	563.582	1.7806	0.008937	0.48543
Cluster-12923.2025	0	13.0859	-6.3359	0.0089251	0.48543
Cluster-12923.29913	297.383	87.1975	1.771	0.0089293	0.48543
Cluster-12923.15586	255.783	2007.34	-2.9719	0.0089931	0.48611
Cluster-12923.18274	181.577	712.363	-1.972	0.0089706	0.48611
Cluster-12923.20720	4907.88	1253.4	1.969	0.008986	0.48611
Cluster-12923.22844	2.40772	122.997	-5.6595	0.0089949	0.48611
Cluster-12923.16859	0	11.2111	-6.1025	0.0090087	0.48624
Cluster-12923.16114	50.6976	186.887	-1.8856	0.0091881	0.49151
Cluster-12923.17845	58.2719	7.96462	2.8538	0.009163	0.49151
Cluster-12923.17867	19.9794	88.9968	-2.1584	0.0091495	0.49151
Cluster-12923.21124	92.5463	372.8	-2.0102	0.0091284	0.49151
Cluster-12923.24652	1.01184	14.467	-3.9451	0.0091351	0.49151
Cluster-12923.29445	38.2583	4.62529	3.02	0.0091981	0.49151
Cluster-12923.34024	1.74993	22.922	-3.641	0.0091854	0.49151
Cluster-12923.6649	17.8805	1.35383	3.6858	0.009164	0.49151
Cluster-12923.33885	3.67803	33.6715	-3.161	0.0092228	0.49222
Cluster-12923.10961	37.4546	3.971	3.208	0.0092417	0.49244
Cluster-12923.20924	2222.62	698.101	1.6708	0.0092613	0.49244
Cluster-9757.0	11.4057	0	5.832	0.0092604	0.49244
Cluster-12923.10141	218.717	1063.66	-2.2812	0.0093071	0.49425
Cluster-2279.0	0.386013	14.4851	-5.5104	0.0093306	0.49489
Cluster-12923.12977	584.861	169.369	1.787	0.0094037	0.49509
Cluster-12923.16294	531.819	1770.36	-1.7354	0.009401	0.49509
Cluster-12923.19943	1054.68	7352.61	-2.8015	0.0093618	0.49509
Cluster-12923.7785	204.57	47.5136	2.1016	0.0093952	0.49509
Cluster-12923.8452	8.20899	65.584	-2.9899	0.0093556	0.49509
Cluster-263.0	0	10.8864	-6.0712	0.0093811	0.49509
Cluster-12923.19402	6492.17	1428.75	2.1838	0.009521	0.50065
Cluster-10938.0	0	12.7587	-6.2994	0.0096578	0.50249
Cluster-12923.16576	48.8183	313.55	-2.6816	0.0096363	0.50249
Cluster-12923.16800	11.7354	0.327147	4.902	0.009698	0.50249
Cluster-12923.17950	518.162	135.537	1.9334	0.0095832	0.50249
Cluster-12923.19341	679.831	230.126	1.5627	0.0096788	0.50249
Cluster-12923.20275	2244.94	565.252	1.9894	0.0097256	0.50249
Cluster-12923.21049	874.061	3225.6	-1.8837	0.0096001	0.50249
Cluster-12923.21284	2014.45	467.394	2.1071	0.0097223	0.50249
Cluster-12923.2233	0	12.9501	-6.3118	0.0096773	0.50249
Cluster-12923.28562	0	12.9501	-6.3118	0.0096773	0.50249
Cluster-12923.31332	16.5053	0.981441	4.0049	0.0097225	0.50249
Cluster-12923.3248	0	7.82106	-5.587	0.0096824	0.50249
Cluster-12923.35251	0.479617	12.6403	-4.553	0.0097317	0.50249
Cluster-12923.4389	19.7865	0.654294	4.8445	0.0097226	0.50249
Cluster-12923.8185	302.056	74.8766	2.0112	0.0097094	0.50249
Cluster-12923.27990	10.9801	0.417745	4.8128	0.009768	0.50375
Cluster-12923.2482	11.4631	0.417745	4.8837	0.0097799	0.50376
Cluster-12923.8205	11.1466	51.351	-2.1927	0.0098278	0.50502
Cluster-9820.0	0	10.2397	-5.9716	0.009828	0.50502
Cluster-12923.25387	25.7402	3.26135	2.9739	0.0098525	0.50568
Cluster-12923.31433	10.9668	0.327147	4.8131	0.0098675	0.50584
Cluster-12923.21486	643.584	1974.65	-1.6174	0.0099278	0.50832
Cluster-12923.15992	84.7005	22.1399	1.9338	0.0099403	0.50835
Cluster-12923.23188	132.293	499.656	-1.9177	0.0099654	0.50903
Cluster-12923.22567	498.199	1511.4	-1.601	0.010007	0.51057
Cluster-12923.15171	159.309	40.8704	1.9669	0.01009	0.51392
Cluster-12923.16110	126.974	460.47	-1.8583	0.010133	0.51392
Cluster-12923.19482	4480.45	14026.9	-1.6464	0.010119	0.51392
Cluster-12923.25961	14.4893	91.6059	-2.6475	0.010131	0.51392
Cluster-12923.31808	65.7802	13.4048	2.2929	0.010101	0.51392
Cluster-12923.8069	10.7852	0	5.7459	0.010166	0.51497
Cluster-12923.16995	27.9413	180.933	-2.6902	0.010244	0.5177
Cluster-12923.25500	71.7373	222.278	-1.633	0.010235	0.5177
Cluster-12923.18336	176.049	37.6894	2.2292	0.01027	0.5184
Cluster-12923.19132	35.9402	1778.26	-5.6315	0.010371	0.52229
Cluster-12923.32068	3.41955	29.7498	-3.1184	0.010364	0.52229
Cluster-12923.19590	156.129	834.552	-2.4176	0.010384	0.5223
Cluster-12923.22574	1060.26	3484.4	-1.7164	0.010424	0.52372
Cluster-12923.1634	0	12.4316	-6.262	0.010465	0.52394
Cluster-12923.18697	356.921	1375.72	-1.9467	0.010464	0.52394
Cluster-12923.28080	36.9476	128.146	-1.7956	0.010445	0.52394
Cluster-12923.15410	523.393	157.415	1.7327	0.010508	0.52485
Cluster-12923.19615	103.789	375.737	-1.8559	0.010501	0.52485
Cluster-12923.14915	25.0717	2.79837	3.1506	0.010579	0.52696
Cluster-12923.19387	5642.81	16744.2	-1.5692	0.010623	0.52696
Cluster-12923.19418	51.4555	8.86809	2.5185	0.01061	0.52696
Cluster-12923.25155	38.4334	3.59862	3.3839	0.01057	0.52696
Cluster-12923.2559	8.37156	0	5.3909	0.010624	0.52696
Cluster-6736.1	0	8.41013	-5.6869	0.010591	0.52696
Cluster-12923.22281	64.6182	250.371	-1.9525	0.010658	0.52758
Cluster-6128.0	9.27709	0	5.5324	0.010661	0.52758
Cluster-60.0	0	12.5323	-6.2644	0.010703	0.52903
Cluster-12923.12320	0	7.74321	-5.5693	0.010784	0.53138
Cluster-12923.14423	4.02474	49.8301	-3.6084	0.010826	0.53138
Cluster-12923.15228	0.901265	13.4658	-3.9227	0.010814	0.53138
Cluster-12923.21067	1975.26	7922.84	-2.0039	0.010849	0.53138
Cluster-12923.22928	51.6557	6.96056	2.8703	0.010771	0.53138
Cluster-12923.23147	944.179	243.95	1.9529	0.010809	0.53138
Cluster-12923.24274	969.597	3381.43	-1.8022	0.010843	0.53138
Cluster-12923.26870	359.253	80.605	2.1552	0.010849	0.53138
Cluster-12923.12204	19.4466	87.1081	-2.159	0.010941	0.53225
Cluster-12923.15319	464.417	111.49	2.0563	0.010927	0.53225
Cluster-12923.19959	151.054	529.143	-1.8084	0.010927	0.53225
Cluster-12923.2327	10.8678	0.327147	4.7945	0.010921	0.53225
Cluster-12923.23325	3.51316	30.3409	-3.0816	0.010895	0.53225
Cluster-12923.28776	1786.58	381.05	2.2288	0.010942	0.53225
Cluster-12923.19795	697.085	2158.29	-1.6306	0.01098	0.53353
Cluster-12923.13280	0.386013	61.0608	-7.5928	0.011054	0.53461
Cluster-12923.20096	1717.63	5230.36	-1.6064	0.011065	0.53461
Cluster-12923.20187	1400.97	4468.43	-1.6733	0.011055	0.53461
Cluster-12923.23148	358.312	60.653	2.5599	0.011041	0.53461
Cluster-12923.24850	152.215	621.767	-2.0283	0.01104	0.53461
Cluster-12923.18286	75.09	248.255	-1.7285	0.01112	0.5364
Cluster-12923.28380	18.5586	90.7055	-2.2866	0.011127	0.5364
Cluster-12923.21311	2208.28	6661.6	-1.5931	0.011166	0.53766
Cluster-12923.20181	785.162	3213.5	-2.0326	0.011201	0.53815
Cluster-12923.2311	0	7.86379	-5.602	0.011196	0.53815
Cluster-12923.21132	2040.36	602.732	1.7591	0.011264	0.54059
Cluster-12923.14482	8.40916	49.4997	-2.5608	0.011357	0.54078
Cluster-12923.18043	25.4693	123.702	-2.2812	0.011359	0.54078
Cluster-12923.18529	870.59	3222.71	-1.888	0.011322	0.54078
Cluster-12923.20296	745.66	2408.44	-1.6912	0.011339	0.54078
Cluster-12923.20701	2.8367	27.1253	-3.2503	0.011369	0.54078
Cluster-12923.25610	42.7769	277.269	-2.6992	0.011288	0.54078
Cluster-12923.903	0	12.1044	-6.2236	0.011356	0.54078
Cluster-12923.914	0.239809	9.57001	-4.9172	0.011322	0.54078
Cluster-12923.16880	170.154	609.622	-1.841	0.011396	0.5408
Cluster-12923.20079	150.713	730.042	-2.2739	0.011408	0.5408
Cluster-12923.23788	90.7781	280.501	-1.6289	0.011397	0.5408
Cluster-12923.23262	488.366	1416.15	-1.5356	0.011436	0.54157
Cluster-12923.31395	189.076	34.184	2.4637	0.011453	0.54176
Cluster-12923.14867	139.872	446.358	-1.6754	0.011476	0.54224
Cluster-12923.19840	32.3112	114.584	-1.8219	0.011504	0.54295
Cluster-12923.28111	0	9.21013	-5.8218	0.011575	0.5457
Cluster-12923.22752	78.2685	505.962	-2.6923	0.011593	0.54595
Cluster-12923.6957	10.6147	0.327147	4.7619	0.011635	0.54736
Cluster-12923.12062	0	7.39069	-5.5103	0.011709	0.54901
Cluster-12923.17460	342.395	63.5002	2.4299	0.011698	0.54901
Cluster-12923.20714	1206.55	5158.88	-2.0961	0.011705	0.54901
Cluster-12923.14390	45.1579	5.50614	3.0225	0.011756	0.54914
Cluster-12923.19003	145.484	492.25	-1.7584	0.011762	0.54914
Cluster-12923.20876	859.2	192.458	2.1578	0.011772	0.54914
Cluster-12923.23339	2904.34	788.984	1.88	0.011776	0.54914
Cluster-12923.23526	147.555	632.313	-2.0983	0.011742	0.54914
Cluster-12923.7576	16.8079	142.467	-3.0867	0.011791	0.54924
Cluster-357.0	0	9.88992	-5.9212	0.011812	0.54963
Cluster-12923.15523	661.253	185.471	1.8333	0.011879	0.54994
Cluster-12923.19790	0	7.63974	-5.5554	0.011896	0.54994
Cluster-12923.21245	409.682	1231.52	-1.5883	0.011845	0.54994
Cluster-12923.2180	0	12.1146	-6.2154	0.01187	0.54994
Cluster-12923.23489	35.2237	5.85842	2.6124	0.011893	0.54994
Cluster-12923.35	7.96518	0	5.312	0.011854	0.54994
Cluster-12923.16388	0.386013	12.7034	-5.3318	0.012011	0.55231
Cluster-12923.23696	449.248	3036.68	-2.7567	0.011999	0.55231
Cluster-12923.26495	10.3056	0	5.6795	0.012004	0.55231
Cluster-12923.31127	17.8845	1.70359	3.3563	0.011967	0.55231
Cluster-12923.7235	15.6298	0.654294	4.5109	0.011995	0.55231
Cluster-12923.14752	53.5859	12.2424	2.1238	0.012044	0.55321
Cluster-12923.4042	1.32291	16.3548	-3.696	0.012063	0.55343
Cluster-12923.9237	17.2176	109.936	-2.6753	0.012074	0.55343
Cluster-12923.23384	3333.54	1059.12	1.6541	0.012108	0.55377
Cluster-12923.23677	24.6047	121.051	-2.2948	0.012121	0.55377
Cluster-12923.29971	429.019	101.701	2.0751	0.012096	0.55377
Cluster-12923.19663	684.358	2197	-1.6829	0.012153	0.55467
Cluster-12923.33940	13.4158	98.9248	-2.871	0.012184	0.55549
Cluster-12923.26252	52.536	179.253	-1.7696	0.012294	0.55993
Cluster-12923.21355	93.8389	23.0761	2.0219	0.012327	0.56082
Cluster-12923.11207	0	11.7773	-6.1841	0.012341	0.56085
Cluster-12923.19367	305.722	1063.15	-1.7977	0.012364	0.56129
Cluster-12923.11577	8.18999	0	5.3497	0.012431	0.56336
Cluster-12923.18433	899.985	4459.64	-2.3087	0.01245	0.56336
Cluster-12923.20713	213.597	743.454	-1.7991	0.012457	0.56336
Cluster-12923.25801	18.4418	1.74895	3.3883	0.012462	0.56336
Cluster-12923.15760	42.9666	177.069	-2.0447	0.012489	0.56397
Cluster-12923.10992	350.66	57.7847	2.5987	0.01252	0.56422
Cluster-12923.2215	0.386013	9.78418	-4.9503	0.012519	0.56422
Cluster-12923.2924	8.79917	0	5.4597	0.012536	0.56433
Cluster-12923.13357	2.99424	34.9065	-3.5157	0.012605	0.5658
Cluster-12923.13929	31.8432	109.433	-1.7792	0.012648	0.5658
Cluster-12923.16891	18.6302	90.2312	-2.2812	0.012629	0.5658
Cluster-12923.19748	208.685	61.4985	1.7607	0.012634	0.5658
Cluster-12923.21483	1047.9	204.162	2.3591	0.012646	0.5658
Cluster-12923.5826	11.4037	0	5.8341	0.012624	0.5658
Cluster-12923.14065	581.029	157.942	1.8787	0.012712	0.56806
Cluster-12923.23609	737.317	199.133	1.8886	0.012746	0.569
Cluster-12923.29588	95.9443	23.4181	2.0372	0.012793	0.57049
Cluster-12923.26526	0	8.79987	-5.764	0.012815	0.57084
Cluster-12923.8196	90.5537	16.9482	2.4099	0.012827	0.57084
Cluster-11552.0	8.46943	0	5.4026	0.01306	0.57246
Cluster-12923.10549	8.07038	0	5.3248	0.013024	0.57246
Cluster-12923.16081	79.3929	7.46903	3.4033	0.012991	0.57246
Cluster-12923.20672	222.544	38.8086	2.5155	0.01297	0.57246
Cluster-12923.21442	344.601	107.065	1.6852	0.012938	0.57246
Cluster-12923.21516	48.1483	169.482	-1.8127	0.01306	0.57246
Cluster-12923.22135	16.3209	1.00406	3.9617	0.013064	0.57246
Cluster-12923.23747	297.094	989.047	-1.7355	0.013036	0.57246
Cluster-12923.23971	247.532	698.799	-1.4972	0.012929	0.57246
Cluster-12923.24311	153.56	24.4472	2.6451	0.012929	0.57246
Cluster-12923.24417	62.3493	235.927	-1.9188	0.013013	0.57246
Cluster-12923.28969	45.9542	320.531	-2.802	0.012914	0.57246
Cluster-12923.32217	18.3013	0.654294	4.7406	0.013064	0.57246
Cluster-12923.34874	10.3336	0.327147	4.7285	0.012996	0.57246
Cluster-12923.7735	10.1362	0	5.6647	0.012902	0.57246
Cluster-12923.15563	30.7997	5.59662	2.4512	0.013093	0.57316
Cluster-12923.19050	1140.59	322.231	1.8229	0.01316	0.57548
Cluster-12923.16713	3428.56	917.314	1.9019	0.013313	0.57691
Cluster-12923.18598	240.989	802.333	-1.7354	0.01331	0.57691
Cluster-12923.20530	1444.45	4727.38	-1.7103	0.013301	0.57691
Cluster-12923.20814	912.197	156.775	2.5393	0.013267	0.57691
Cluster-12923.23248	40.2795	4.25291	3.2133	0.013293	0.57691
Cluster-12923.28996	18.7996	1.33121	3.7635	0.013284	0.57691
Cluster-12923.30447	170.586	40.4049	2.0741	0.013273	0.57691
Cluster-12923.30468	424.793	109.842	1.9497	0.01325	0.57691
Cluster-12923.30495	42.3021	249.454	-2.5611	0.013273	0.57691
Cluster-12923.22956	864.457	231.52	1.8997	0.013334	0.57709
Cluster-12923.26615	3.90114	36.0238	-3.2434	0.013345	0.57709
Cluster-12923.19775	6801.67	27668.3	-2.0243	0.013367	0.57748
Cluster-12923.16530	392.92	122.717	1.6773	0.013457	0.58078
Cluster-12923.20088	1418.19	4844.93	-1.7723	0.013486	0.58087
Cluster-12923.8639	11.465	52.9139	-2.1967	0.013483	0.58087
Cluster-12923.17778	29.8617	4.45672	2.7253	0.013557	0.581
Cluster-12923.20764	1901.03	590.366	1.6867	0.013537	0.581
Cluster-12923.22448	99.983	25.4189	1.9836	0.013532	0.581
Cluster-12923.23284	70.0162	233.109	-1.7376	0.013529	0.581
Cluster-12923.24944	13.4149	68.3706	-2.3317	0.013554	0.581
Cluster-12923.12491	91.3244	296.447	-1.6997	0.013612	0.5824
Cluster-12923.17401	272.109	805.764	-1.5661	0.013617	0.5824
Cluster-12923.29704	50.369	11.656	2.1054	0.01363	0.5824
Cluster-12923.12298	47.7925	153.181	-1.682	0.013764	0.58452
Cluster-12923.13367	25.8858	104.592	-2.0256	0.01378	0.58452
Cluster-12923.18848	404.872	1184.58	-1.5485	0.013783	0.58452
Cluster-12923.19752	335.185	1436.4	-2.1001	0.013703	0.58452
Cluster-12923.19971	544.111	1552.8	-1.5129	0.013788	0.58452
Cluster-12923.29705	37.4449	3.32921	3.5016	0.0138	0.58452
Cluster-12923.29968	92.9759	25.9294	1.8363	0.013732	0.58452
Cluster-12923.8505	159.085	25.4167	2.6386	0.013745	0.58452
Cluster-12923.9514	7.51327	37.5304	-2.303	0.013803	0.58452
Cluster-12923.31255	21.0399	82.476	-1.9668	0.013827	0.58498
Cluster-12923.16933	197.183	50.2857	1.9678	0.01394	0.58915
Cluster-12923.15341	38.3955	7.29022	2.3931	0.013977	0.59016
Cluster-12923.10619	186.214	559.942	-1.5877	0.014125	0.59135
Cluster-12923.13011	12.5009	80.2106	-2.6735	0.014112	0.59135
Cluster-12923.15897	186.847	640.768	-1.777	0.014096	0.59135
Cluster-12923.16735	1075.63	186.057	2.5302	0.01408	0.59135
Cluster-12923.17779	149.383	547.577	-1.8739	0.014042	0.59135
Cluster-12923.18385	30.097	107.548	-1.8312	0.014075	0.59135
Cluster-12923.19801	3107.39	10550.4	-1.7635	0.014075	0.59135
Cluster-12923.22967	45.2881	7.59738	2.6005	0.01413	0.59135
Cluster-12923.25979	244.786	73.9602	1.7242	0.014105	0.59135
Cluster-12923.18127	2.8107	37.8207	-3.7644	0.014151	0.59146
Cluster-12923.27263	34.493	7.31284	2.2432	0.01416	0.59146
Cluster-12923.20555	3069.17	15725.3	-2.3571	0.014212	0.59246
Cluster-12923.25772	522.058	137.858	1.9194	0.014207	0.59246
Cluster-12923.31162	10.1628	0.327147	4.7046	0.014243	0.59295
Cluster-12923.703	10.3661	0	5.6831	0.014251	0.59295
Cluster-12923.25752	13.1245	0	6.0258	0.014289	0.59397
Cluster-12923.28471	595.668	149.932	1.9893	0.014322	0.59475
Cluster-12923.22581	46.6167	181.172	-1.9608	0.014359	0.59571
Cluster-12923.11687	10.1294	0.349766	4.6992	0.014391	0.59639
Cluster-12923.15415	3057.6	15729.5	-2.363	0.014403	0.59639
Cluster-12923.19546	1381.66	4384.98	-1.6661	0.01444	0.59735
Cluster-12923.22979	68.3687	11.0924	2.6211	0.014478	0.59773
Cluster-12923.25540	220.402	62.1272	1.8251	0.014464	0.59773
Cluster-12923.18554	40.5705	176.605	-2.1183	0.014502	0.59799
Cluster-12923.20535	187355	44647.3	2.0691	0.01454	0.59799
Cluster-12923.20801	597.239	1967.73	-1.7203	0.014528	0.59799
Cluster-12923.26666	0	7.00843	-5.4292	0.01453	0.59799
Cluster-12923.16729	31.2654	122.181	-1.9744	0.01457	0.59865
Cluster-12923.26019	21.2316	0.981441	4.3825	0.014588	0.59883
Cluster-12923.22749	153.479	45.8805	1.7401	0.014663	0.60134
Cluster-12923.24870	778.363	179.872	2.1127	0.014707	0.6024
Cluster-12923.3078	12.1997	0.676913	4.1145	0.014717	0.6024
Cluster-12923.30937	86.5005	16.6668	2.3699	0.014766	0.60381
Cluster-12923.23595	74.3823	355.003	-2.2552	0.014814	0.60427
Cluster-12923.25727	29.5904	5.23674	2.5151	0.014819	0.60427
Cluster-13036.0	10.2974	0.327147	4.7289	0.014808	0.60427
Cluster-12923.11459	54.0479	11.9181	2.1853	0.01486	0.60484
Cluster-12923.14069	1355.35	294.279	2.2029	0.01496	0.60484
Cluster-12923.19151	263.19	87.4422	1.5918	0.014877	0.60484
Cluster-12923.19153	545.133	1733.86	-1.6696	0.014918	0.60484
Cluster-12923.19433	624.664	125.08	2.3197	0.014948	0.60484
Cluster-12923.27771	74.4864	10.1868	2.8552	0.014918	0.60484
Cluster-12923.4882	0	7.222	-5.4749	0.014865	0.60484
Cluster-12923.5605	0	7.57464	-5.5359	0.014942	0.60484
Cluster-12923.8101	0.386013	9.70621	-4.9363	0.014898	0.60484
Cluster-12923.22079	446.116	115.056	1.953	0.015025	0.60691
Cluster-11231.0	0	8.828	-5.758	0.01507	0.60729
Cluster-12923.22781	510.37	159.579	1.678	0.015077	0.60729
Cluster-12923.24185	0	8.828	-5.758	0.01507	0.60729
Cluster-12923.10324	23.3679	2.66241	3.0911	0.015121	0.60732
Cluster-12923.12570	94.4182	17.1952	2.4528	0.01511	0.60732
Cluster-12923.26449	1146.01	257.498	2.1531	0.015094	0.60732
Cluster-12923.23543	515.816	1830.83	-1.8271	0.015154	0.60754
Cluster-12923.25054	413.755	82.54	2.3236	0.015183	0.60754
Cluster-12923.25674	18.5801	90.5407	-2.2947	0.015177	0.60754
Cluster-12923.5234	0	6.84986	-5.3983	0.015164	0.60754
Cluster-12923.13145	0.386013	9.74122	-4.9384	0.015287	0.61049
Cluster-12923.20194	102748	332469	-1.6941	0.015309	0.61049
Cluster-12923.21207	16027.4	56127.3	-1.8082	0.015311	0.61049
Cluster-12923.25194	289.983	58.9612	2.2955	0.015325	0.61049
Cluster-12923.33301	0	8.77761	-5.7599	0.015332	0.61049
Cluster-12923.34763	0	7.50678	-5.5234	0.015342	0.61049
Cluster-12923.20791	366.799	1401.64	-1.9339	0.01539	0.61068
Cluster-12923.23794	25.1223	113.426	-2.1705	0.015373	0.61068
Cluster-12923.33821	0.239809	9.87717	-4.9575	0.015376	0.61068
Cluster-12923.14885	85.1123	287.887	-1.7609	0.015408	0.61083
Cluster-12923.23847	9.58247	50.5302	-2.4225	0.015477	0.61303
Cluster-12923.10753	154.137	2.61718	5.8662	0.01552	0.61307
Cluster-12923.11444	12.7384	0	5.9826	0.01555	0.61307
Cluster-12923.19994	1553.62	5127.54	-1.7226	0.015529	0.61307
Cluster-12923.31271	12.7384	0	5.9826	0.01555	0.61307
Cluster-2575.0	12.7384	0	5.9826	0.01555	0.61307
Cluster-12923.10469	40.4865	136.43	-1.749	0.015729	0.61485
Cluster-12923.12895	9.5921	0	5.5739	0.01573	0.61485
Cluster-12923.15442	12.9557	0.327147	5.0448	0.015663	0.61485
Cluster-12923.16085	136.416	22.942	2.5738	0.015717	0.61485
Cluster-12923.18233	21.845	1.4218	3.9248	0.015753	0.61485
Cluster-12923.19227	138.803	780.628	-2.4899	0.015721	0.61485
Cluster-12923.19815	79.6704	247.585	-1.6345	0.015726	0.61485
Cluster-12923.21078	617.676	2124.17	-1.7821	0.015734	0.61485
Cluster-12923.24598	254.021	825.486	-1.7007	0.015699	0.61485
Cluster-12923.25629	2045.51	511.1	2.0007	0.015749	0.61485
Cluster-12923.25654	7.78871	39.3448	-2.3161	0.01562	0.61485
Cluster-12923.20282	2827.18	7960.44	-1.4934	0.015798	0.61549
Cluster-12923.29077	887.427	133.644	2.7323	0.01579	0.61549
Cluster-12923.15862	1.62069	19.576	-3.5585	0.015827	0.61605
Cluster-12923.19576	639.34	2207.48	-1.7877	0.015843	0.61613
Cluster-12923.20177	12349.3	37242.7	-1.5925	0.015873	0.61672
Cluster-12923.23796	600.391	160.515	1.904	0.015905	0.6174
Cluster-12923.1044	0	6.90772	-5.4051	0.01607	0.61931
Cluster-12923.10662	5.5815	37.7631	-2.7415	0.016067	0.61931
Cluster-12923.15565	25.2221	131.36	-2.3811	0.016021	0.61931
Cluster-12923.21964	250.111	831.717	-1.7334	0.016052	0.61931
Cluster-12923.24317	26.284	89.7067	-1.7696	0.016069	0.61931
Cluster-12923.33668	7.37499	0	5.2011	0.016058	0.61931
Cluster-12923.5466	0.479617	11.1706	-4.3851	0.015973	0.61931
Cluster-6340.0	0	10.7958	-6.0588	0.015985	0.61931
Cluster-12923.25347	585.784	16.1208	5.1805	0.016093	0.61966
Cluster-12923.13321	582.695	158.047	1.8806	0.016196	0.62062
Cluster-12923.15438	664.491	222.903	1.5751	0.016243	0.62062
Cluster-12923.16646	183.443	869.918	-2.2465	0.016154	0.62062
Cluster-12923.20251	21213.7	65281.5	-1.6217	0.016247	0.62062
Cluster-12923.21212	1041.2	3058.67	-1.5544	0.016263	0.62062
Cluster-12923.25143	292.69	69.9897	2.0634	0.016216	0.62062
Cluster-12923.28198	59.4381	346.224	-2.541	0.016196	0.62062
Cluster-12923.28292	299.943	68.4665	2.129	0.016277	0.62062
Cluster-12923.30235	331.246	100.577	1.717	0.016204	0.62062
Cluster-12923.31192	18.7286	1.70359	3.4185	0.016239	0.62062
Cluster-12923.7568	25.7357	3.36195	2.9085	0.016276	0.62062
Cluster-12923.11681	166.214	42.6361	1.9573	0.016332	0.62106
Cluster-12923.16558	185.899	549.66	-1.5636	0.016318	0.62106
Cluster-12923.22325	422.449	1180.79	-1.4826	0.016313	0.62106
Cluster-12923.25383	24.3941	3.10278	2.9634	0.016354	0.62132
Cluster-12923.25336	38.7832	132.56	-1.7727	0.016387	0.62147
Cluster-12923.33827	2.46399	23.1998	-3.2518	0.016379	0.62147
Cluster-12923.10454	101.521	23.898	2.0809	0.016488	0.62226
Cluster-12923.18832	3824.2	1008.6	1.9227	0.016495	0.62226
Cluster-12923.19401	129.294	424.442	-1.7158	0.016451	0.62226
Cluster-12923.19707	481.332	142.887	1.752	0.016454	0.62226
Cluster-12923.20283	3053.28	1040.11	1.5536	0.016466	0.62226
Cluster-12923.6455	0	6.85985	-5.4049	0.016442	0.62226
Cluster-12923.19506	369.251	1098.62	-1.5733	0.016522	0.62276
Cluster-12923.1312	2.54062	21.7341	-3.0427	0.016542	0.62294
Cluster-12923.22757	242.314	709.777	-1.5506	0.016746	0.63009
Cluster-12923.19469	3188.04	9396.72	-1.5595	0.01679	0.63119
Cluster-12923.18801	368.495	1000.72	-1.4409	0.01684	0.63155
Cluster-12923.19241	1218.25	4038.17	-1.7287	0.016836	0.63155
Cluster-12923.20987	796.903	2785.49	-1.8055	0.016844	0.63155
Cluster-12923.25021	202.781	49.2919	2.0359	0.016863	0.63171
Cluster-12923.22027	63.449	237.457	-1.9065	0.016894	0.63231
Cluster-11148.0	0	8.43275	-5.6919	0.016911	0.63239
Cluster-12923.15183	30.7669	6.10484	2.3272	0.01695	0.63277
Cluster-2833.0	12.3524	0	5.9381	0.01695	0.63277
Cluster-12923.21369	28.2076	122.195	-2.121	0.016982	0.63284
Cluster-12923.27348	67.4476	14.7914	2.1779	0.016967	0.63284
Cluster-12326.1	0	8.29679	-5.6693	0.017099	0.63666
Cluster-12923.12423	33.8194	5.02281	2.7704	0.017145	0.63773
Cluster-8895.0	0.772027	17.0923	-4.6244	0.017157	0.63773
Cluster-12923.17372	64.075	199.113	-1.6338	0.017198	0.63867
Cluster-12923.18486	86.3117	255.226	-1.5645	0.017295	0.64013
Cluster-12923.34998	0	8.45047	-5.7051	0.017255	0.64013
Cluster-12923.7328	0	6.61331	-5.3459	0.017297	0.64013
Cluster-6108.0	0	8.56871	-5.7142	0.017289	0.64013
Cluster-12923.10167	41.554	197.169	-2.2459	0.017327	0.64014
Cluster-12923.15318	17.192	0.699532	4.595	0.017325	0.64014
Cluster-12923.10144	16.0395	0.981441	3.9599	0.017485	0.64168
Cluster-12923.23326	760.454	226.353	1.747	0.017442	0.64168
Cluster-12923.23607	18.4792	1.95277	3.2744	0.017488	0.64168
Cluster-12923.24295	802.199	251.479	1.6727	0.017394	0.64168
Cluster-12923.26528	44.7165	256.316	-2.5189	0.017408	0.64168
Cluster-12923.31289	42.1948	151.033	-1.8447	0.017421	0.64168
Cluster-12923.33109	0	10.4687	-6.0144	0.017482	0.64168
Cluster-12923.8305	11.514	0.676913	4.0351	0.017462	0.64168
Cluster-12923.25543	282.717	822.069	-1.5393	0.017509	0.64189
Cluster-12923.31727	56.4088	8.63105	2.7008	0.017549	0.64281
Cluster-12923.13300	43.6114	234.289	-2.4262	0.017575	0.64319
Cluster-12923.9622	13.433	60.2572	-2.1673	0.017649	0.64538
Cluster-12923.5993	2.7957	23.2147	-3.1218	0.017718	0.64733
Cluster-12923.22145	1203.56	8144.44	-2.7584	0.017759	0.64827
Cluster-12923.19926	10417.1	1833.43	2.5062	0.017807	0.64947
Cluster-12923.16674	18.3997	66.8214	-1.859	0.017852	0.6505
Cluster-12923.20326	2696.62	906.233	1.5732	0.017891	0.6505
Cluster-12923.22889	3241.42	931.144	1.7993	0.017896	0.6505
Cluster-12923.29682	12.4344	0.349766	4.9855	0.017877	0.6505
Cluster-12923.17238	92.8689	21.4249	2.1065	0.017973	0.65084
Cluster-12923.17246	9.55391	0.327147	4.6134	0.017964	0.65084
Cluster-12923.25977	966.201	290.854	1.7319	0.017941	0.65084
Cluster-12923.30860	245.082	59.6547	2.0405	0.017981	0.65084
Cluster-12923.9609	0.625822	10.5188	-4.1335	0.017956	0.65084
Cluster-11813.0	11.7506	0	5.881	0.018052	0.65221
Cluster-12923.1780	0	6.85997	-5.4046	0.01808	0.65221
Cluster-12923.23969	144.182	24.4941	2.5531	0.018065	0.65221
Cluster-1880.0	11.7506	0	5.881	0.018052	0.65221
Cluster-12923.19017	71.7687	18.9792	1.9113	0.018172	0.65454
Cluster-12923.28464	23.9601	102.071	-2.095	0.018175	0.65454
Cluster-12923.27598	4.566	36.1707	-2.9506	0.018207	0.65514
Cluster-12923.18819	310.169	107.802	1.5249	0.018225	0.65525
Cluster-12923.19405	1225.97	3412.3	-1.4768	0.018246	0.65545
Cluster-12923.25227	771.348	188.359	2.0324	0.018261	0.65545
Cluster-12923.23776	309.804	979.844	-1.6606	0.018304	0.65642
Cluster-1200.0	0	10.4436	-6.0008	0.018348	0.65673
Cluster-12923.14898	5.78567	34.1538	-2.5354	0.018363	0.65673
Cluster-12923.15068	126.504	30.947	2.0258	0.018374	0.65673
Cluster-12923.28731	0	10.4436	-6.0008	0.018348	0.65673
Cluster-12923.13665	407.37	86.2181	2.2386	0.018444	0.65721
Cluster-12923.19549	3650.45	13860.7	-1.9248	0.018445	0.65721
Cluster-12923.27038	45.6109	213.379	-2.2251	0.018414	0.65721
Cluster-12923.28097	29.3422	4.59244	2.672	0.018448	0.65721
Cluster-12923.18931	233.517	64.2778	1.857	0.018489	0.65765
Cluster-12923.25830	3.31265	24.8882	-2.8987	0.018497	0.65765
Cluster-12923.27434	132.753	40.022	1.7357	0.018507	0.65765
Cluster-12923.20255	256.459	769.773	-1.5868	0.018531	0.65796
Cluster-12923.21303	205.604	589.373	-1.5201	0.018548	0.65804
Cluster-12923.14921	64.0606	288.993	-2.1684	0.018665	0.66108
Cluster-2723.0	0.386013	10.7523	-5.0899	0.018655	0.66108
Cluster-12923.15088	34.5806	6.41948	2.4106	0.018722	0.66201
Cluster-12923.21845	379.083	1044.51	-1.4625	0.018711	0.66201
Cluster-12923.16517	142.02	478.976	-1.755	0.018815	0.66382
Cluster-12923.16662	232.654	665.256	-1.5152	0.018792	0.66382
Cluster-12923.20497	2044.56	5829.96	-1.5119	0.01882	0.66382
Cluster-12923.13675	27.9033	112.909	-2.0216	0.018848	0.66427
Cluster-12923.26285	17.264	61.2101	-1.8193	0.018889	0.66515
Cluster-12923.22332	105.183	32.6783	1.6854	0.018963	0.66696
Cluster-12923.28765	0	6.90784	-5.4053	0.018971	0.66696
Cluster-12923.10589	88.2139	18.0535	2.2819	0.019048	0.66731
Cluster-12923.19816	199.596	680.392	-1.7691	0.019078	0.66731
Cluster-12923.19868	506.066	156.717	1.6917	0.01909	0.66731
Cluster-12923.22978	11.961	0.349766	4.9421	0.019044	0.66731
Cluster-12923.27242	8.27626	41.9543	-2.343	0.019027	0.66731
Cluster-12923.30684	297.657	50.8782	2.5448	0.01902	0.66731
Cluster-12923.30741	70.5394	232.821	-1.7186	0.019061	0.66731
Cluster-12923.9445	9.88031	0	5.628	0.019111	0.66748
Cluster-12923.15294	151.773	41.3736	1.8779	0.019144	0.66758
Cluster-12923.16258	306.373	1112.2	-1.8613	0.019169	0.66758
Cluster-12923.29346	16.6971	0.981441	4.0316	0.019176	0.66758
Cluster-6507.0	0	10.1416	-5.9687	0.019151	0.66758
Cluster-12923.10971	2.47899	30.6286	-3.602	0.01924	0.66798
Cluster-12923.14754	11.7328	0.327147	4.9104	0.019341	0.66798
Cluster-12923.18519	29.464	105.665	-1.8458	0.019237	0.66798
Cluster-12923.18682	805.379	199.127	2.0151	0.019343	0.66798
Cluster-12923.23033	4.19355	31.6762	-2.968	0.019274	0.66798
Cluster-12923.27816	91.177	22.1474	2.0323	0.019277	0.66798
Cluster-12923.28793	781.011	28.5296	4.7729	0.019308	0.66798
Cluster-12923.30339	7.31506	0	5.1938	0.019236	0.66798
Cluster-12923.3207	0	6.56807	-5.3365	0.019343	0.66798
Cluster-7699.0	0	6.56807	-5.3365	0.019343	0.66798
Cluster-12923.10338	75.8122	301.642	-1.9912	0.019409	0.66864
Cluster-12923.19517	9.40514	0	5.5605	0.019383	0.66864
Cluster-12923.19854	59.9089	264.042	-2.136	0.019401	0.66864
Cluster-12923.11261	112.302	31.9866	1.8059	0.019436	0.66903
Cluster-12923.10199	7.72904	40.9762	-2.4093	0.019473	0.66923
Cluster-12923.23748	249.895	681.097	-1.4466	0.019457	0.66923
Cluster-12923.12431	1093.46	369.514	1.5645	0.019592	0.67155
Cluster-12923.19725	1141.52	7827.25	-2.7774	0.019627	0.67155
Cluster-12923.24347	174.967	55.1044	1.6672	0.019633	0.67155
Cluster-12923.26402	194.639	532.094	-1.4502	0.019634	0.67155
Cluster-12923.2856	7.07892	0	5.1457	0.019621	0.67155
Cluster-8864.0	0	8.68205	-5.733	0.019618	0.67155
Cluster-12923.12711	44.3274	5.5615	2.9721	0.019686	0.67277
Cluster-12923.3524	0	7.75057	-5.5813	0.019705	0.6729
Cluster-12923.20290	2156.4	6626.77	-1.6197	0.019779	0.67488
Cluster-12923.16937	19.5586	1.63573	3.5377	0.01982	0.6752
Cluster-12923.33953	0	6.48998	-5.3155	0.019812	0.6752
Cluster-12923.23981	60.6681	202.715	-1.7402	0.019848	0.67563
Cluster-12923.18122	4308.36	1007.48	2.0961	0.019901	0.67634
Cluster-12923.31295	15.3673	1.09466	3.804	0.019897	0.67634
Cluster-12923.1916	0	6.74663	-5.3821	0.019934	0.67685
Cluster-12923.8843	10.1221	0.349766	4.6988	0.019947	0.67685
Cluster-12923.17912	11.2575	47.4719	-2.0937	0.019998	0.67802
Cluster-12923.15673	1.25164	71.8039	-5.8618	0.020173	0.67915
Cluster-12923.17103	834.96	250.212	1.7382	0.020168	0.67915
Cluster-12923.18254	15.8795	1.93015	3.081	0.020087	0.67915
Cluster-12923.20917	830.503	3609.14	-2.1197	0.020129	0.67915
Cluster-12923.23913	44.4372	169.11	-1.9248	0.020081	0.67915
Cluster-12923.24912	82.9951	24.8597	1.7378	0.020103	0.67915
Cluster-12923.32553	1.58506	18.2297	-3.4827	0.020165	0.67915
Cluster-12923.3810	16.0379	0.699532	4.4919	0.020114	0.67915
Cluster-12923.6227	3.84854	39.2494	-3.356	0.020098	0.67915
Cluster-12923.7800	11.5804	0	5.8447	0.020247	0.68107
Cluster-10762.0	13.3521	1.18526	3.552	0.020313	0.68116
Cluster-12923.19886	10095	2605.33	1.9541	0.020285	0.68116
Cluster-12923.20834	286.312	98.1292	1.5465	0.020301	0.68116
Cluster-12923.32228	50.7248	12.7959	1.9833	0.020295	0.68116
Cluster-12923.20221	14968.2	45146.5	-1.5927	0.020335	0.68138
Cluster-12923.12504	7.35376	51.4476	-2.7868	0.020459	0.68316
Cluster-12923.12537	20.7218	75.6167	-1.8708	0.020454	0.68316
Cluster-12923.16984	226.465	750.831	-1.7287	0.020443	0.68316
Cluster-12923.33778	4.95797	140.136	-4.8143	0.020484	0.68316
Cluster-12923.33826	0.625822	10.2597	-4.0954	0.020481	0.68316
Cluster-12923.8282	7.23612	0	5.1742	0.020404	0.68316
Cluster-12923.17139	26.1483	117.718	-2.1767	0.020571	0.68336
Cluster-12923.17278	265.272	728.176	-1.457	0.020585	0.68336
Cluster-12923.17823	5.19378	39.5243	-2.9323	0.020569	0.68336
Cluster-12923.23983	2597.49	777.205	1.7404	0.020601	0.68336
Cluster-12923.24057	1.39785	101.548	-6.2174	0.020511	0.68336
Cluster-12923.24168	16.6574	0.83549	4.4024	0.020532	0.68336
Cluster-62.0	0	10.0259	-5.9418	0.020595	0.68336
Cluster-12923.17096	300.287	906.721	-1.5949	0.020702	0.68353
Cluster-12923.17966	25.6724	3.88291	2.751	0.02066	0.68353
Cluster-12923.19794	2254.4	6221.42	-1.4645	0.020662	0.68353
Cluster-12923.21258	1127.08	2968.65	-1.3973	0.020648	0.68353
Cluster-12923.7292	16.5285	0.654294	4.5959	0.020687	0.68353
Cluster-12923.8121	5.92088	33.6579	-2.4819	0.020672	0.68353
Cluster-12923.9226	9.3441	42.6872	-2.1759	0.020723	0.68367
Cluster-12923.7857	43.2301	5.23435	3.0249	0.020751	0.68409
Cluster-12923.11567	11.5233	0.349766	4.8898	0.020782	0.68456
Cluster-12923.16836	10.0378	58.4885	-2.5511	0.020837	0.68482
Cluster-12923.20725	5631.8	17568.1	-1.6413	0.020824	0.68482
Cluster-12923.24233	513.481	139.573	1.8787	0.02083	0.68482
Cluster-12923.11853	6.89538	0	5.103	0.020963	0.68538
Cluster-12923.11966	32.6772	5.49603	2.5708	0.020909	0.68538
Cluster-12923.20131	288.955	830.973	-1.5238	0.020992	0.68538
Cluster-12923.20336	205.656	757.902	-1.8811	0.020997	0.68538
Cluster-12923.25831	123.607	41.1564	1.5881	0.020933	0.68538
Cluster-12923.29479	0.386013	7.96713	-4.6541	0.020967	0.68538
Cluster-12923.29726	36.5843	6.70139	2.4281	0.020913	0.68538
Cluster-12923.29803	1.10544	12.8089	-3.5123	0.020998	0.68538
Cluster-9462.0	6.98531	0	5.1244	0.020908	0.68538
Cluster-12923.14282	65.0538	13.8805	2.2321	0.021038	0.68617
Cluster-11553.0	0	8.1737	-5.646	0.02109	0.68628
Cluster-12923.17621	468.139	83.3792	2.4872	0.021076	0.68628
Cluster-664.0	0	8.1737	-5.646	0.02109	0.68628
Cluster-12923.23283	299.205	110.502	1.4379	0.021138	0.68699
Cluster-13476.0	9.06552	0	5.4896	0.021144	0.68699
Cluster-12923.10380	29.2078	5.32746	2.4696	0.021186	0.68731
Cluster-12923.14715	26.4687	91.8279	-1.8059	0.021173	0.68731
Cluster-12923.11272	481.882	115.197	2.0625	0.021241	0.68821
Cluster-12923.22874	65.5615	265.354	-2.0183	0.021245	0.68821
Cluster-12923.14304	42.5031	6.16007	2.7674	0.021362	0.69145
Cluster-12923.20638	2546.32	6841.16	-1.4258	0.021425	0.69245
Cluster-12923.22726	5.38696	30.2292	-2.4823	0.021423	0.69245
Cluster-12923.15851	63.2346	415.9	-2.7179	0.021591	0.69436
Cluster-12923.16269	879.592	314.217	1.4852	0.02163	0.69436
Cluster-12923.16609	343.103	1354.26	-1.9808	0.021586	0.69436
Cluster-12923.17041	1183.85	4691.07	-1.9864	0.021567	0.69436
Cluster-12923.17280	21.1909	79.1183	-1.8891	0.021517	0.69436
Cluster-12923.18040	128.774	2737.91	-4.4094	0.0216	0.69436
Cluster-12923.20127	1312.22	457.772	1.5196	0.021511	0.69436
Cluster-12923.4013	21.429	2.05336	3.35	0.021553	0.69436
Cluster-12923.4084	0.239809	9.75869	-4.9522	0.021626	0.69436
Cluster-12923.21805	273.7	815.742	-1.5757	0.021656	0.69467
Cluster-12923.10083	38.721	129.733	-1.7408	0.021736	0.69516
Cluster-12923.19645	3043.33	10079.9	-1.7277	0.021709	0.69516
Cluster-12923.34939	0	6.67117	-5.3535	0.021697	0.69516
Cluster-12923.7358	33.995	7.7632	2.1208	0.021725	0.69516
Cluster-12923.1053	0	6.61306	-5.3464	0.021819	0.69554
Cluster-12923.10900	76.1709	19.0444	1.9912	0.021829	0.69554
Cluster-12923.19935	3212.33	1176.64	1.4488	0.021811	0.69554
Cluster-12923.28636	23.3328	3.206	2.9076	0.021798	0.69554
Cluster-12923.31527	8.59893	0	5.4176	0.021775	0.69554
Cluster-12923.19451	1742.43	5731	-1.7176	0.021874	0.69647
Cluster-12923.6993	8.5101	0	5.4093	0.021893	0.69655
Cluster-1002.0	0	7.68498	-5.5637	0.021974	0.69699
Cluster-12923.10913	472.36	64.6244	2.871	0.021997	0.69699
Cluster-12923.18363	4702.4	1590.33	1.564	0.022021	0.69699
Cluster-12923.28025	0.625822	9.94264	-4.0529	0.022037	0.69699
Cluster-12923.29835	8.5217	0	5.4058	0.022037	0.69699
Cluster-12923.3022	0	6.60319	-5.3395	0.021992	0.69699
Cluster-12923.3089	0	7.68498	-5.5637	0.021974	0.69699
Cluster-3484.1	11.0177	0	5.7844	0.022012	0.69699
Cluster-12923.25452	22.6872	3.84767	2.5469	0.022074	0.69765
Cluster-12923.13260	11.6115	0.676913	4.0424	0.022174	0.69934
Cluster-12923.16597	110.033	304.227	-1.4662	0.022203	0.69934
Cluster-12923.19182	18.9653	74.9856	-1.9824	0.022226	0.69934
Cluster-12923.19565	3066.72	1037.91	1.5633	0.02215	0.69934
Cluster-12923.21740	5.5798	41.9502	-2.9126	0.022219	0.69934
Cluster-2656.0	11.1944	0	5.7956	0.022189	0.69934
Cluster-12923.19554	93.7114	342.291	-1.8671	0.022244	0.6994
Cluster-12923.12411	1433.42	4635.4	-1.6933	0.02236	0.69957
Cluster-12923.12644	47.0792	11.7016	2.0068	0.022345	0.69957
Cluster-12923.12728	30.5491	3.49766	3.1123	0.022388	0.69957
Cluster-12923.14330	42.6739	128.099	-1.5874	0.022389	0.69957
Cluster-12923.15247	41.7607	136.77	-1.7104	0.02237	0.69957
Cluster-12923.19728	1.19904	20.8168	-4.0356	0.02233	0.69957
Cluster-12923.23322	17.1234	65.3076	-1.9303	0.022429	0.69957
Cluster-12923.23327	11.5496	57.1674	-2.3094	0.02237	0.69957
Cluster-12923.25273	24.5032	2.29003	3.3754	0.022352	0.69957
Cluster-12923.26116	41.4601	6.85997	2.5796	0.022401	0.69957
Cluster-12923.27244	0	8.28692	-5.6655	0.022423	0.69957
Cluster-12923.20665	1850.41	395.821	2.2243	0.022519	0.70087
Cluster-12923.24812	14.0116	69.494	-2.3033	0.022519	0.70087
Cluster-12923.7781	17.7688	1.48978	3.6019	0.022516	0.70087
Cluster-12923.14785	14.1289	0.981441	3.79	0.022568	0.70135
Cluster-12923.26206	0.386013	8.7599	-4.7833	0.022565	0.70135
Cluster-12923.24514	13.1446	1.07204	3.6027	0.022667	0.70342
Cluster-12923.6347	9.15629	0.327147	4.5604	0.022663	0.70342
Cluster-12923.22599	2426.31	922.798	1.3945	0.022725	0.7047
Cluster-12923.10166	7.20842	46.998	-2.7303	0.022779	0.70586
Cluster-12923.7096	10.7914	0	5.7584	0.022809	0.7063
Cluster-12923.10785	18.6969	1.72621	3.4025	0.022863	0.70732
Cluster-12923.25162	475.957	142.87	1.7344	0.022875	0.70732
Cluster-12923.16982	454.054	161.535	1.4899	0.023081	0.70768
Cluster-12923.17249	0	6.20555	-5.26	0.022961	0.70768
Cluster-12923.1842	0	9.48726	-5.8726	0.023102	0.70768
Cluster-12923.20378	586.352	1789.3	-1.6101	0.023074	0.70768
Cluster-12923.20405	42594.5	113389	-1.4125	0.022971	0.70768
Cluster-12923.20427	2076.18	23.8817	6.4406	0.022931	0.70768
Cluster-12923.2099	0	9.48726	-5.8726	0.023102	0.70768
Cluster-12923.21791	57.0447	233.158	-2.0323	0.023079	0.70768
Cluster-12923.27577	145.865	48.2651	1.5973	0.022931	0.70768
Cluster-12923.28713	19.3434	1.65835	3.4925	0.023089	0.70768
Cluster-12923.28907	7.15045	0	5.1469	0.023059	0.70768
Cluster-12923.33224	0	9.48726	-5.8726	0.023102	0.70768
Cluster-12923.3790	0.719426	16.2932	-4.4019	0.022968	0.70768
Cluster-12923.26472	0.772027	12.1168	-4.1571	0.023145	0.7085
Cluster-355.0	0	9.60813	-5.8803	0.023183	0.70865
Cluster-63.0	0	9.60813	-5.8803	0.023183	0.70865
Cluster-12923.16280	0.75506	13.8733	-4.1103	0.023272	0.71014
Cluster-12923.29210	15.6498	65.8566	-2.0934	0.023252	0.71014
Cluster-12923.31495	32.8983	7.51665	2.1434	0.023287	0.71014
Cluster-12923.4417	4.47436	34.2045	-2.9451	0.023298	0.71014
Cluster-12923.12015	14.3391	1.37644	3.3556	0.023374	0.71044
Cluster-12923.1529	0	7.55962	-5.5435	0.023339	0.71044
Cluster-12923.18314	335.896	863.844	-1.3628	0.023345	0.71044
Cluster-12923.18473	249.681	779.689	-1.6426	0.023364	0.71044
Cluster-12923.15909	187.436	692.904	-1.8865	0.023396	0.7106
Cluster-12923.22651	60.1626	0.327147	7.2695	0.023467	0.71154
Cluster-12923.27080	633.476	152.716	2.0517	0.023457	0.71154
Cluster-12923.30735	208.484	71.0395	1.5531	0.023477	0.71154
Cluster-12923.17522	279.434	746.107	-1.4166	0.023495	0.71161
Cluster-12923.4319	3.80923	28.5649	-2.9163	0.023522	0.71189
Cluster-12923.1017	0	9.44368	-5.8633	0.02364	0.71268
Cluster-12923.13421	105.293	362.461	-1.7842	0.023759	0.71268
Cluster-12923.14358	0.275443	9.65773	-4.9356	0.023961	0.71268
Cluster-12923.14983	59.6845	10.685	2.4785	0.023911	0.71268
Cluster-12923.15837	11.0819	62.0362	-2.5118	0.023751	0.71268
Cluster-12923.16180	19.5075	2.43849	3.0518	0.023946	0.71268
Cluster-12923.16318	72.9408	206.347	-1.4996	0.023927	0.71268
Cluster-12923.17211	99.9828	32.7491	1.6123	0.023939	0.71268
Cluster-12923.17475	214.504	76.4572	1.4886	0.023947	0.71268
Cluster-12923.18065	439.56	125.928	1.8021	0.023622	0.71268
Cluster-12923.18997	19.3686	84.8963	-2.1342	0.023807	0.71268
Cluster-12923.19123	1022.03	2786.79	-1.4472	0.023802	0.71268
Cluster-12923.21731	807.129	3031.34	-1.9089	0.023723	0.71268
Cluster-12923.22121	41.7431	6.5777	2.6559	0.023582	0.71268
Cluster-12923.23157	6749.65	1820.59	1.8903	0.023769	0.71268
Cluster-12923.25039	163.564	471.799	-1.5303	0.023955	0.71268
Cluster-12923.25105	110.263	28.9393	1.924	0.023876	0.71268
Cluster-12923.26115	51.3842	6.93794	2.8681	0.023567	0.71268
Cluster-12923.27493	12.9418	1.07204	3.5913	0.023621	0.71268
Cluster-12923.29606	3.50353	33.5143	-3.221	0.02386	0.71268
Cluster-12923.31318	17.0966	1.93015	3.1694	0.023883	0.71268
Cluster-12923.33550	29.5715	5.41542	2.4238	0.023801	0.71268
Cluster-12923.3378	2.39809	22.6457	-3.1768	0.023963	0.71268
Cluster-12923.9511	0.719426	12.3887	-3.9938	0.023655	0.71268
Cluster-12923.9998	36.0684	116.342	-1.6877	0.023665	0.71268
Cluster-12923.19925	700.907	1851.44	-1.4013	0.024071	0.71472
Cluster-12923.20024	275	871.985	-1.6646	0.024115	0.71472
Cluster-12923.530	6.65557	0	5.0513	0.024112	0.71472
Cluster-12923.8860	40.9125	5.42781	2.9118	0.024088	0.71472
Cluster-12923.9822	4.02304	30.6919	-2.947	0.024074	0.71472
Cluster-12923.8424	8.28189	0	5.3641	0.024155	0.71541
Cluster-12923.16257	141.919	373.366	-1.3953	0.024316	0.71658
Cluster-12923.17388	912.346	2383.58	-1.3855	0.024386	0.71658
Cluster-12923.19290	1555.14	4207.93	-1.436	0.024337	0.71658
Cluster-12923.19687	1134.87	3420.88	-1.5918	0.024412	0.71658
Cluster-12923.20112	74.433	260.944	-1.807	0.0244	0.71658
Cluster-12923.21396	448.375	1336.11	-1.5751	0.024405	0.71658
Cluster-12923.2413	8.37583	0	5.3853	0.024239	0.71658
Cluster-12923.31001	18.9967	2.0761	3.1824	0.024324	0.71658
Cluster-12923.5910	10.5516	0	5.726	0.024231	0.71658
Cluster-12923.7250	8.22929	0	5.3571	0.024273	0.71658
Cluster-12923.7455	6.5843	0	5.0362	0.024307	0.71658
Cluster-2888.0	10.8084	0	5.7448	0.024366	0.71658
Cluster-3038.0	10.8084	0	5.7448	0.024366	0.71658
Cluster-12923.16640	909.87	344.071	1.4026	0.024466	0.71767
Cluster-12923.27346	322.562	113.188	1.5106	0.024507	0.71795
Cluster-12923.29493	2.02537	18.7304	-3.1555	0.024509	0.71795
Cluster-12923.27201	17.9942	1.63573	3.417	0.024528	0.71801
Cluster-12923.10091	0	6.04961	-5.2148	0.024552	0.71818
Cluster-12923.21589	971.815	3779.88	-1.9594	0.024567	0.71818
Cluster-12923.15962	32.6084	114.996	-1.8242	0.024596	0.71853
Cluster-12923.31721	11.2162	0.654294	4.0229	0.02463	0.71904
Cluster-12923.12989	147.18	51.466	1.5138	0.024665	0.71957
Cluster-12923.11605	100.207	29.6005	1.762	0.024701	0.71965
Cluster-12923.26256	0.386013	7.74046	-4.6157	0.024689	0.71965
Cluster-12923.31178	8.71291	0.327147	4.4817	0.024737	0.7202
Cluster-12923.22641	25.0094	4.26529	2.5472	0.024765	0.72053
Cluster-12923.18365	6.6912	38.4927	-2.5299	0.024902	0.72382
Cluster-12923.26251	9.04232	52.99	-2.5553	0.024929	0.72382
Cluster-12923.8388	62.7136	18.5992	1.7586	0.024927	0.72382
Cluster-12923.15811	11.6941	48.8302	-2.073	0.024956	0.72411
Cluster-12923.31240	7.62751	44.5093	-2.5385	0.024994	0.72473
Cluster-12923.16784	54.212	187.063	-1.7839	0.025052	0.72592
Cluster-12923.15858	121.458	34.4121	1.8128	0.025097	0.72672
Cluster-12923.14734	53.1423	11.3162	2.2223	0.025276	0.73042
Cluster-12923.28983	179.184	50.5604	1.8245	0.025264	0.73042
Cluster-7406.0	0	6.36677	-5.2848	0.025273	0.73042
Cluster-12923.12533	220.464	79.7113	1.4666	0.025305	0.73078
Cluster-12923.11373	3.03551	22.0769	-2.9136	0.025436	0.73189
Cluster-12923.18652	72.9199	230.653	-1.6624	0.025405	0.73189
Cluster-12923.2016	0	9.16011	-5.822	0.025446	0.73189
Cluster-12923.2026	0	9.16011	-5.822	0.025446	0.73189
Cluster-12923.34744	0	7.25736	-5.4781	0.025373	0.73189
Cluster-12923.4419	0	9.16011	-5.822	0.025446	0.73189
Cluster-12923.17776	271.945	726.016	-1.4168	0.025494	0.7323
Cluster-12923.21389	452.24	1695.11	-1.9061	0.025493	0.7323
Cluster-12923.15131	211.037	558.68	-1.4037	0.025536	0.7326
Cluster-12923.24336	4.53829	131.289	-4.8569	0.025539	0.7326
Cluster-12923.19923	388.567	1159.04	-1.5765	0.025611	0.73418
Cluster-12923.20356	5612.67	17854.8	-1.6695	0.025737	0.73679
Cluster-12923.31116	25.87	2.29003	3.4611	0.025736	0.73679
Cluster-12923.10110	1.19904	14.7945	-3.5319	0.025923	0.73882
Cluster-12923.13207	116.89	30.8361	1.9196	0.026075	0.73882
Cluster-12923.13440	35.1329	4.6153	2.9302	0.026126	0.73882
Cluster-12923.18808	9.50667	63.0411	-2.7206	0.026119	0.73882
Cluster-12923.18983	27.5172	99.9715	-1.8655	0.026061	0.73882
Cluster-12923.19170	147.904	430.075	-1.5425	0.026155	0.73882
Cluster-12923.19270	886.101	2473.64	-1.4809	0.026149	0.73882
Cluster-12923.19889	658.894	2658.28	-2.0124	0.026063	0.73882
Cluster-12923.20358	25333	66428.1	-1.3908	0.025986	0.73882
Cluster-12923.24305	90.964	1993.4	-4.4543	0.025885	0.73882
Cluster-12923.2443	6.41602	42.1861	-2.7638	0.025957	0.73882
Cluster-12923.24437	734.779	134.553	2.4479	0.026122	0.73882
Cluster-12923.26339	17.693	1.74883	3.322	0.026046	0.73882
Cluster-12923.27970	0	7.18939	-5.4652	0.02612	0.73882
Cluster-12923.29037	42.9157	170.652	-1.9912	0.026082	0.73882
Cluster-12923.32061	13.1341	1.16264	3.548	0.025922	0.73882
Cluster-12923.5885	14.771	1.0493	3.7933	0.02602	0.73882
Cluster-12923.7277	8.24089	0	5.3536	0.025878	0.73882
Cluster-12923.744	12.258	0.83549	3.976	0.025934	0.73882
Cluster-12923.9002	66.3005	9.55003	2.8103	0.026149	0.73882
Cluster-321.0	0	9.19039	-5.816	0.02617	0.73882
Cluster-12923.15498	455.068	154.522	1.5576	0.026239	0.74029
Cluster-12923.24459	974.491	3364.58	-1.7876	0.026277	0.74041
Cluster-13172.0	0.719426	11.2637	-3.8459	0.026278	0.74041
Cluster-12923.29576	248.773	44.3911	2.4828	0.026312	0.74057
Cluster-12923.31521	5.726	42.2496	-2.8964	0.026318	0.74057
Cluster-11172.0	0	6.25343	-5.2604	0.026426	0.74167
Cluster-12923.23286	353.94	907.908	-1.3593	0.026404	0.74167
Cluster-12923.23990	124.237	493.114	-1.9908	0.026423	0.74167
Cluster-12923.33290	23.9711	3.54326	2.7489	0.026409	0.74167
Cluster-12923.17745	238.727	619.971	-1.3765	0.026459	0.74211
Cluster-12923.21163	2003.43	5933.84	-1.5664	0.026479	0.74212
Cluster-12923.8173	10.6763	0.676913	3.9254	0.026495	0.74212
Cluster-12923.1989	1.15804	13.9337	-3.7383	0.026616	0.74505
Cluster-12923.19407	2745.37	6819.11	-1.3125	0.026697	0.74553
Cluster-12923.20980	5.92481	39.3632	-2.7558	0.026679	0.74553
Cluster-12923.21545	2168.48	5762.62	-1.4101	0.026737	0.74553
Cluster-12923.21723	50.0368	13.7902	1.8563	0.026738	0.74553
Cluster-12923.22803	16.9034	1.16264	3.9042	0.026735	0.74553
Cluster-12923.8835	2.37575	20.0884	-3.0453	0.026655	0.74553
Cluster-12923.17076	23.2723	3.41981	2.7801	0.026779	0.74571
Cluster-12923.19399	596.418	188.56	1.66	0.026762	0.74571
Cluster-12923.19397	119.526	31.4205	1.9225	0.026834	0.74676
Cluster-12923.10355	2.10031	16.2865	-2.9102	0.027093	0.74686
Cluster-12923.15269	37.7694	129.066	-1.78	0.027326	0.74686
Cluster-12923.17277	54.8018	344.669	-2.6516	0.027006	0.74686
Cluster-12923.19060	369.358	1003.9	-1.4422	0.027277	0.74686
Cluster-12923.19231	93.4465	360.497	-1.9461	0.026995	0.74686
Cluster-12923.19286	37.8398	109.388	-1.5343	0.02704	0.74686
Cluster-12923.20100	936.158	2404.61	-1.3608	0.027175	0.74686
Cluster-12923.20433	373.794	1128.91	-1.5943	0.027132	0.74686
Cluster-12923.20736	2581.31	6846.79	-1.4073	0.026962	0.74686
Cluster-12923.21022	133.627	22.2912	2.576	0.027115	0.74686
Cluster-12923.21302	2879.71	1080.79	1.4136	0.027249	0.74686
Cluster-12923.21750	718.244	2185.75	-1.6054	0.026893	0.74686
Cluster-12923.22275	58.1544	175.792	-1.6013	0.027109	0.74686
Cluster-12923.22366	2396.98	884.059	1.4388	0.027283	0.74686
Cluster-12923.23955	16.5276	2.05336	2.984	0.027202	0.74686
Cluster-12923.24445	1316.24	324.851	2.0179	0.027133	0.74686
Cluster-12923.26545	11.9039	0.699532	4.0554	0.027034	0.74686
Cluster-12923.27065	145.965	408.162	-1.4853	0.027053	0.74686
Cluster-12923.27546	13.2	1.0493	3.6319	0.027322	0.74686
Cluster-12923.28655	7.97788	0	5.3179	0.026939	0.74686
Cluster-12923.30764	1199.48	272.651	2.1366	0.027208	0.74686
Cluster-12923.30886	34.2699	7.16425	2.2441	0.027193	0.74686
Cluster-12923.31531	8.15468	0	5.3482	0.027277	0.74686
Cluster-12923.35073	0	6.25355	-5.2603	0.02697	0.74686
Cluster-12923.5927	8.43969	0	5.3858	0.02689	0.74686
Cluster-12923.8657	79.607	0	8.6348	0.02713	0.74686
Cluster-12923.8801	11.544	0.654294	4.0736	0.027221	0.74686
Cluster-12923.9669	8.70438	63.681	-2.8491	0.027318	0.74686
Cluster-12923.21364	148952	45032.4	1.7258	0.027405	0.74806
Cluster-12923.26929	14.4901	1.0493	3.7556	0.027399	0.74806
Cluster-12923.13828	0.479617	12.4994	-4.5675	0.027607	0.75173
Cluster-12923.21296	1817.08	689.085	1.3986	0.027609	0.75173
Cluster-12923.21660	403.315	1128.13	-1.4839	0.027587	0.75173
Cluster-12923.31171	180.58	57.6569	1.6433	0.027579	0.75173
Cluster-12923.15645	10.6958	0.417745	4.7666	0.027699	0.75321
Cluster-12923.19037	801.958	194.734	2.0422	0.027694	0.75321
Cluster-12923.28779	0.865631	10.4609	-3.6005	0.027758	0.75434
Cluster-12923.4997	7.89588	0	5.2956	0.027787	0.75465
Cluster-12923.21431	1567.83	6415.76	-2.0328	0.027809	0.75477
Cluster-12923.6777	13.7529	0.654294	4.3337	0.027878	0.75616
Cluster-12923.6625	291.472	66.0756	2.1402	0.027902	0.75634
Cluster-12923.8685	7.69314	0	5.271	0.027948	0.7571
Cluster-12923.24452	401.529	84.6371	2.2449	0.028015	0.75844
Cluster-12923.19535	1969.39	5450.27	-1.4685	0.028043	0.75873
Cluster-12923.21024	29.5273	117.045	-1.989	0.028075	0.75882
Cluster-12923.35092	0	8.83297	-5.7696	0.028082	0.75882
Cluster-12923.23590	101.375	32.0015	1.6606	0.028118	0.75931
Cluster-12923.15755	0	7.04356	-5.4333	0.028224	0.75993
Cluster-12923.16867	62.195	11.9155	2.3825	0.028198	0.75993
Cluster-12923.19459	606.052	2634.61	-2.12	0.0282	0.75993
Cluster-12923.30399	865.499	322.552	1.4236	0.028226	0.75993
Cluster-12923.3557	0.239809	7.52653	-4.5734	0.02823	0.75993
Cluster-12923.30685	893.216	230.689	1.9525	0.028307	0.7613
Cluster-7434.0	0	7.15702	-5.4553	0.028316	0.7613
Cluster-12923.12925	6.29189	29.4505	-2.2262	0.02843	0.76226
Cluster-12923.20795	4053.78	976.163	2.0539	0.028407	0.76226
Cluster-12923.21552	3267.37	8965.02	-1.4562	0.028396	0.76226
Cluster-12923.25413	108.793	306.691	-1.4953	0.028384	0.76226
Cluster-12923.7496	6.31422	0	4.9824	0.028441	0.76226
Cluster-9077.1	6.6403	0	5.0582	0.028499	0.76335
Cluster-12923.18625	161.042	31.8716	2.3339	0.028594	0.76456
Cluster-12923.20014	3315.1	9168.12	-1.4677	0.028578	0.76456
Cluster-12923.22888	580.652	183.161	1.6648	0.028613	0.76456
Cluster-12923.26548	362.236	132.193	1.455	0.028616	0.76456
Cluster-12923.5190	16.6968	2.14408	2.9581	0.02866	0.76528
Cluster-12923.20946	46.4107	137.796	-1.5677	0.0287	0.76587
Cluster-12923.20755	8500.17	21343	-1.3282	0.028728	0.76613
Cluster-12923.29014	1.21234	13.2972	-3.4682	0.028777	0.76696
Cluster-12923.13890	53.1338	11.5531	2.1893	0.028826	0.76777
Cluster-12923.23029	989.234	339.873	1.5407	0.028878	0.7687
Cluster-12923.18835	478.747	2303.67	-2.2662	0.028978	0.76961
Cluster-12923.21744	847.118	2144.53	-1.34	0.028984	0.76961
Cluster-12923.35491	0.239809	8.84511	-4.8099	0.028971	0.76961
Cluster-8288.0	12.7625	0.654294	4.2068	0.028979	0.76961
Cluster-12923.6521	10.3079	0.327147	4.7166	0.029007	0.76973
Cluster-12923.12424	17.6492	2.60706	2.764	0.029106	0.77075
Cluster-12923.20017	2592.26	7145.46	-1.4627	0.029156	0.77075
Cluster-12923.20122	9717.39	26579.6	-1.4517	0.029142	0.77075
Cluster-12923.21643	1093.92	2721.11	-1.3147	0.029136	0.77075
Cluster-12923.23109	2093.18	837.459	1.3215	0.029171	0.77075
Cluster-12923.28922	73.8259	204.236	-1.469	0.029173	0.77075
Cluster-12923.29736	0.772027	89.2922	-6.9174	0.029096	0.77075
Cluster-12923.7643	6.36853	0	4.9978	0.029189	0.77075
Cluster-12923.11112	39.8908	170.937	-2.1001	0.029246	0.77177
Cluster-12923.19608	861.131	254.312	1.7591	0.029266	0.77182
Cluster-12923.19884	3178.54	8979.05	-1.4982	0.02931	0.77252
Cluster-12923.21498	17.1517	122.384	-2.8331	0.029336	0.77272
Cluster-12923.27082	12.7017	60.697	-2.258	0.02938	0.7734
Cluster-12923.31850	1.10177	13.508	-3.5804	0.029398	0.7734
Cluster-12923.18007	110.91	299.666	-1.4356	0.029439	0.77354
Cluster-12923.21946	2144.68	6635.48	-1.6294	0.029438	0.77354
Cluster-12923.25086	778.527	318.825	1.2882	0.029497	0.77458
Cluster-12923.31680	10.0363	0	5.6376	0.029571	0.77557
Cluster-12923.7527	10.0363	0	5.6376	0.029571	0.77557
Cluster-12923.2385	0	8.77264	-5.7488	0.02964	0.7769
Cluster-12923.31108	10.9402	0.654294	3.9946	0.029697	0.77794
Cluster-12923.9009	5.99608	44.0492	-2.9033	0.029735	0.77846
Cluster-12923.7801	6.66827	0	5.0591	0.029761	0.77867
Cluster-12923.10294	18.9607	2.35789	2.9829	0.029922	0.77906
Cluster-12923.14799	165.193	424.988	-1.3624	0.029874	0.77906
Cluster-12923.16057	45.8976	178.859	-1.9604	0.02983	0.77906
Cluster-12923.17561	142.229	458.614	-1.6884	0.029958	0.77906
Cluster-12923.18251	144.217	474.39	-1.7182	0.029905	0.77906
Cluster-12923.19592	7306.51	2889.66	1.3383	0.029923	0.77906
Cluster-12923.20179	17414.6	3945.92	2.1418	0.029901	0.77906
Cluster-12923.24342	366.922	909.304	-1.3089	0.029883	0.77906
Cluster-12923.30538	167.058	3203.87	-4.2612	0.029953	0.77906
Cluster-12923.31634	37.2278	8.65404	2.0948	0.029893	0.77906
Cluster-12923.23724	0	6.88522	-5.4017	0.029991	0.77944
Cluster-12923.17638	179.885	516.674	-1.5213	0.030019	0.7797
Cluster-12923.31104	3.56772	23.8861	-2.8086	0.030043	0.77985
Cluster-12923.25749	87.6779	279.162	-1.6707	0.030113	0.7812
Cluster-12923.19424	252.306	629.364	-1.318	0.030161	0.78195
Cluster-12923.14493	382.588	1267.71	-1.7285	0.030204	0.78245
Cluster-12923.21730	281.133	1379.14	-2.2944	0.030235	0.78245
Cluster-12923.33663	1.83816	13.9711	-2.9508	0.030231	0.78245
Cluster-12923.11109	34.1434	6.04698	2.4733	0.030329	0.78442
Cluster-12923.14113	6.14568	0	4.9423	0.030539	0.7856
Cluster-12923.1893	0.386013	11.123	-5.1406	0.030443	0.7856
Cluster-12923.19013	337.81	127.142	1.4097	0.030545	0.7856
Cluster-12923.23025	1085.24	310.254	1.8063	0.030438	0.7856
Cluster-12923.26530	64.8085	186.294	-1.5233	0.030489	0.7856
Cluster-12923.33719	18.546	96.4922	-2.3698	0.030512	0.7856
Cluster-12923.34725	1.43885	227.239	-7.282	0.030551	0.7856
Cluster-12923.34837	9.21289	56.3999	-2.6007	0.030489	0.7856
Cluster-12923.5073	0.479617	10.5442	-4.3029	0.030558	0.7856
Cluster-12923.7603	10.1362	0.327147	4.7034	0.030423	0.7856
Cluster-12923.15224	87.935	481.487	-2.4539	0.0306	0.78579
Cluster-12923.24924	172.871	41.5656	2.0543	0.03062	0.78579
Cluster-12923.31738	6.20195	0	4.9504	0.030604	0.78579
Cluster-12923.20596	2097.5	739.212	1.5046	0.030786	0.78956
Cluster-12923.27746	0	5.94902	-5.187	0.030823	0.78956
Cluster-12923.30616	65.1953	20.6272	1.657	0.030813	0.78956
Cluster-12923.25692	125.733	38.225	1.7131	0.030849	0.78975
Cluster-12923.25850	169.966	54.9192	1.6281	0.030873	0.7899
Cluster-12923.10301	74.5632	13.8759	2.412	0.030907	0.79031
Cluster-12923.1231	0	5.76782	-5.1446	0.031003	0.79121
Cluster-12923.1810	0	8.50582	-5.7153	0.031052	0.79121
Cluster-12923.24054	147.638	498.494	-1.7554	0.031088	0.79121
Cluster-12923.24684	400.432	151.654	1.3994	0.031058	0.79121
Cluster-12923.27003	8.52314	0.349766	4.4587	0.03109	0.79121
Cluster-12923.35992	0	8.50582	-5.7153	0.031052	0.79121
Cluster-12923.486	0	8.50582	-5.7153	0.031052	0.79121
Cluster-12923.5515	11.2518	41.0787	-1.8713	0.031048	0.79121
Cluster-12923.28243	209.305	69.0762	1.5973	0.031154	0.79189
Cluster-12923.29901	11.0646	43.5069	-1.9842	0.031146	0.79189
Cluster-12923.14705	47.6188	9.36369	2.3288	0.031242	0.79319
Cluster-12923.32777	6.11005	0	4.9342	0.031234	0.79319
Cluster-12923.31047	10.9498	0.83549	3.8148	0.031326	0.79486
Cluster-12923.21815	459.81	1204.57	-1.3892	0.031355	0.79512
Cluster-12923.11732	0.386013	7.81879	-4.6324	0.031442	0.79685
Cluster-12923.28803	21.8863	68.4678	-1.6388	0.031463	0.79691
Cluster-12923.20912	4638.76	12196.3	-1.3946	0.031516	0.79702
Cluster-12923.21332	529.752	1583.91	-1.5807	0.031542	0.79702
Cluster-12923.25510	85.6835	18.5255	2.2037	0.031523	0.79702
Cluster-12923.7990	6.08771	0	4.9258	0.03149	0.79702
Cluster-12923.20285	3296.12	8065.18	-1.291	0.031683	0.79965
Cluster-12923.34418	1.73126	18.4814	-3.4133	0.031681	0.79965
Cluster-12923.15631	6.17765	0	4.95	0.031765	0.80124
Cluster-12923.16973	15.123	1.39906	3.409	0.031821	0.80124
Cluster-12923.31007	31.4697	7.04092	2.1509	0.031791	0.80124
Cluster-12923.6110	0.386013	8.54058	-4.7592	0.031803	0.80124
Cluster-12923.9474	35.6759	120.726	-1.7622	0.031848	0.80145
Cluster-12923.13045	28.3489	4.71577	2.5643	0.031948	0.80351
Cluster-12923.13197	68.148	224.505	-1.7198	0.032049	0.80463
Cluster-12923.20316	686.192	1895.65	-1.4658	0.032032	0.80463
Cluster-12923.21256	1359.18	4600.45	-1.759	0.032024	0.80463
Cluster-12923.20579	140.117	392.426	-1.4842	0.032091	0.80522
Cluster-12923.24491	11.3171	1.02668	3.4245	0.032112	0.80527
Cluster-12923.19475	212.058	571.175	-1.4297	0.032139	0.80546
Cluster-12923.23502	28.9522	100.65	-1.7993	0.032218	0.8065
Cluster-12923.24306	33.9743	141.976	-2.0679	0.032214	0.8065
Cluster-12923.10381	12.8615	0.767511	4.0971	0.032247	0.80675
Cluster-12923.18445	181.34	451.458	-1.3149	0.032305	0.80773
Cluster-12923.10578	44.574	123.506	-1.4732	0.032599	0.80954
Cluster-12923.17502	0	6.89773	-5.401	0.032498	0.80954
Cluster-12923.20514	52637.5	17183.8	1.615	0.032527	0.80954
Cluster-12923.21156	1146.48	430.573	1.4126	0.032599	0.80954
Cluster-12923.22966	405.882	156.231	1.3779	0.032576	0.80954
Cluster-12923.28470	341.545	75.2038	2.1816	0.03257	0.80954
Cluster-12923.28535	0	5.85591	-5.1759	0.03255	0.80954
Cluster-12923.30955	95.0153	29.0124	1.7084	0.032679	0.80954
Cluster-12923.32495	0	8.39438	-5.6935	0.032448	0.80954
Cluster-12923.33626	7.5495	0	5.2348	0.032598	0.80954
Cluster-12923.33888	0	8.39438	-5.6935	0.032448	0.80954
Cluster-12923.5100	9.65034	0	5.5808	0.032673	0.80954
Cluster-12923.7326	9.65034	0	5.5808	0.032673	0.80954
Cluster-12923.7869	9.65034	0	5.5808	0.032673	0.80954
Cluster-12923.8073	9.65034	0	5.5808	0.032673	0.80954
Cluster-3040.1	9.65034	0	5.5808	0.032673	0.80954
Cluster-12923.20033	13.1027	1.25323	3.47	0.032726	0.8096
Cluster-12923.21624	4375.62	818.703	2.4179	0.032827	0.8096
Cluster-12923.2174	0.239809	9.54015	-4.9064	0.03289	0.8096
Cluster-12923.25653	1.43885	16.5001	-3.4388	0.032727	0.8096
Cluster-12923.26518	3.64973	23.5942	-2.6659	0.032749	0.8096
Cluster-12923.30155	10.3669	41.139	-1.9863	0.032886	0.8096
Cluster-12923.30869	28.293	4.97506	2.4817	0.032878	0.8096
Cluster-12923.34404	7.31079	0	5.1983	0.032785	0.8096
Cluster-12923.3738	2.09494	20.9286	-3.3837	0.032839	0.8096
Cluster-12923.440	8.16372	0.349766	4.3933	0.032792	0.8096
Cluster-4640.0	0.239809	9.54015	-4.9064	0.03289	0.8096
Cluster-12923.10360	252.724	78.137	1.6906	0.03297	0.81076
Cluster-12923.24690	337.676	94.2828	1.8392	0.032974	0.81076
Cluster-12923.19893	373.613	1036.14	-1.4716	0.03308	0.81103
Cluster-12923.20632	1088.25	2830.76	-1.3792	0.033055	0.81103
Cluster-12923.23510	139.086	345.056	-1.3113	0.033069	0.81103
Cluster-12923.28241	7.08625	29.4226	-2.047	0.033052	0.81103
Cluster-12923.31333	82.7556	27.2633	1.6005	0.033007	0.81103
Cluster-12923.24705	140.873	44.0544	1.6774	0.033234	0.81387
Cluster-12923.25597	12.0213	55.3772	-2.1892	0.033272	0.81387
Cluster-12923.26281	7.30739	34.1107	-2.2227	0.033261	0.81387
Cluster-12923.27526	0.719426	10.5868	-3.7591	0.03323	0.81387
Cluster-12923.24492	52.8395	13.5284	1.9538	0.033296	0.81401
Cluster-12923.4878	0.386013	8.48571	-4.7467	0.033379	0.81555
Cluster-12923.8833	17.0325	2.03074	3.0385	0.0334	0.8156
Cluster-12923.10387	9.66814	0.327147	4.6297	0.033437	0.81593
Cluster-12923.20578	1851.37	5617.77	-1.6013	0.033456	0.81593
Cluster-12923.24098	133.331	28.2295	2.2377	0.033489	0.81593
Cluster-12923.28972	25.9039	4.73839	2.4288	0.033483	0.81593
Cluster-12923.18186	77.3063	250.487	-1.6972	0.033538	0.81618
Cluster-12923.8922	73.2249	17.3186	2.0744	0.033529	0.81618
Cluster-12923.5946	11.7428	46.788	-1.9898	0.033559	0.81624
Cluster-10091.0	0	8.3549	-5.6783	0.033678	0.81631
Cluster-12290.0	0	8.3549	-5.6783	0.033678	0.81631
Cluster-12323.0	0	8.3549	-5.6783	0.033678	0.81631
Cluster-12923.20176	410.419	6004.78	-3.8708	0.033712	0.81631
Cluster-12923.2135	0	6.92047	-5.4056	0.033688	0.81631
Cluster-12923.22166	551.994	213.628	1.3692	0.033689	0.81631
Cluster-12923.28144	55.9885	151.701	-1.4378	0.033714	0.81631
Cluster-12923.31578	7.41626	0	5.2041	0.033647	0.81631
Cluster-12923.27294	4.60897	29.0895	-2.6311	0.033752	0.81675
Cluster-12923.29124	228.24	59.3801	1.9383	0.033783	0.81706
Cluster-12923.15863	20.6652	78.9655	-1.9269	0.033874	0.8175
Cluster-12923.19646	2431.24	7995.77	-1.7175	0.033887	0.8175
Cluster-12923.21306	211.181	846.251	-2.0024	0.03387	0.8175
Cluster-12923.21338	2103.64	866.349	1.2798	0.03388	0.8175
Cluster-12923.25360	0.275443	8.43036	-4.7346	0.033916	0.8175
Cluster-12923.30901	40.8586	10.4154	1.9663	0.033907	0.8175
Cluster-12923.11456	2.8517	22.7228	-2.9604	0.033957	0.81787
Cluster-12923.30526	0.772027	13.3326	-4.2564	0.03397	0.81787
Cluster-12923.22899	33.53	7.24498	2.2171	0.033998	0.81808
Cluster-12923.19945	1674.4	5209.46	-1.6374	0.034047	0.81834
Cluster-12923.24824	84.3432	24.236	1.792	0.034034	0.81834
Cluster-12923.10084	13.5264	1.16264	3.5865	0.034078	0.81864
Cluster-12923.21681	1780.78	572.311	1.6372	0.034106	0.81886
Cluster-1175.0	0	8.17867	-5.6588	0.034407	0.82102
Cluster-12923.10306	107.469	31.4455	1.7691	0.03427	0.82102
Cluster-12923.19995	2975.65	10825.2	-1.8632	0.034306	0.82102
Cluster-12923.21081	593.887	2794.03	-2.2346	0.034231	0.82102
Cluster-12923.21505	67.4975	11.976	2.4986	0.034277	0.82102
Cluster-12923.21509	452.877	1533.79	-1.7606	0.034287	0.82102
Cluster-12923.34912	0	8.17867	-5.6588	0.034407	0.82102
Cluster-12923.3962	0	5.38269	-5.0511	0.034365	0.82102
Cluster-12923.5283	0	8.17867	-5.6588	0.034407	0.82102
Cluster-3480.1	0	8.17867	-5.6588	0.034407	0.82102
Cluster-6898.0	0	8.17867	-5.6588	0.034407	0.82102
Cluster-12923.20919	136.741	49.5409	1.466	0.034489	0.82251
Cluster-12923.24634	62.0795	165.398	-1.4144	0.034518	0.82275
Cluster-5893.0	0	6.52283	-5.3272	0.03455	0.82306
Cluster-12923.18902	81536.4	20903.9	1.9637	0.034692	0.82598
Cluster-12923.12613	30.9591	7.06366	2.1228	0.034765	0.82727
Cluster-12923.1185	0	6.44198	-5.3143	0.034847	0.82875
Cluster-12923.19806	8190.64	22849.6	-1.4801	0.034915	0.82957
Cluster-12923.30087	7.64113	0	5.258	0.034959	0.82957
Cluster-12923.3691	0.386013	6.92783	-4.457	0.034926	0.82957
Cluster-8328.1	24.4122	3.68921	2.7053	0.034947	0.82957
Cluster-12923.18841	1519.65	417.087	1.8649	0.035017	0.83002
Cluster-12923.23372	1072.43	2925.09	-1.4475	0.035015	0.83002
Cluster-12923.17662	851.45	2599.08	-1.6098	0.03507	0.83083
Cluster-12923.12047	585.372	200.759	1.5443	0.035115	0.83096
Cluster-12923.9823	0	7.03369	-5.4285	0.035096	0.83096
Cluster-12923.26384	59.6528	15.5816	1.9253	0.035143	0.83117
Cluster-11979.0	7.82008	0	5.2953	0.035266	0.83186
Cluster-12923.27132	120.987	379.618	-1.6501	0.035216	0.83186
Cluster-12923.27859	38.0291	139.356	-1.8712	0.035269	0.83186
Cluster-12923.7347	28.688	2.97957	3.2705	0.035234	0.83186
Cluster-12923.8496	9.83642	0.676913	3.8214	0.035207	0.83186
Cluster-12923.22524	233.613	635.75	-1.4445	0.035321	0.83263
Cluster-12923.29047	20.0928	117.035	-2.5509	0.035391	0.83324
Cluster-12923.29795	348.042	118.345	1.554	0.035405	0.83324
Cluster-7054.0	0	7.01107	-5.424	0.035377	0.83324
Cluster-12923.33116	6.08601	35.5607	-2.5624	0.03546	0.83407
Cluster-12923.29342	5.99581	0	4.9092	0.035516	0.83448
Cluster-3737.0	9.53387	0.417745	4.6085	0.035514	0.83448
Cluster-3742.1	6.01108	0	4.9009	0.035536	0.83449
Cluster-12923.21686	530.382	1920.78	-1.8567	0.035592	0.83534
Cluster-12923.9928	30.1768	154.332	-2.3501	0.035703	0.83749
Cluster-12923.22283	2821.93	7303.22	-1.3718	0.035795	0.83872
Cluster-12923.24852	87.4766	270.125	-1.6258	0.035782	0.83872
Cluster-12923.16953	123.377	43.5948	1.5004	0.035893	0.83879
Cluster-12923.18434	0	6.5777	-5.343	0.035871	0.83879
Cluster-12923.21224	371.177	1371.8	-1.8854	0.035896	0.83879
Cluster-12923.24382	14.7144	50.3154	-1.7779	0.035873	0.83879
Cluster-12923.9653	7.22315	0	5.1781	0.03585	0.83879
Cluster-12923.35026	9.20326	0.327147	4.5685	0.03593	0.83913
Cluster-12923.16872	21.0079	63.8198	-1.5988	0.03596	0.83938
Cluster-12923.11074	7.33229	0	5.1846	0.036036	0.84025
Cluster-12923.24806	33.5051	7.18687	2.2058	0.036032	0.84025
Cluster-12923.9068	5.91917	0	4.8841	0.036064	0.84044
Cluster-12923.15102	377.947	146.126	1.3705	0.03633	0.84272
Cluster-12923.17124	76.5439	20.1167	1.9168	0.036234	0.84272
Cluster-12923.20896	28662.8	8650.2	1.7283	0.036282	0.84272
Cluster-12923.22644	3351.42	128.659	4.7027	0.036339	0.84272
Cluster-12923.22690	2708.72	1035.45	1.3872	0.036263	0.84272
Cluster-12923.22805	579.837	223.821	1.3735	0.036295	0.84272
Cluster-12923.25352	324.019	127.282	1.3475	0.036279	0.84272
Cluster-12923.7510	5.96751	0	4.9014	0.036311	0.84272
Cluster-12923.8038	9.26432	0	5.5217	0.036184	0.84272
Cluster-12923.17890	842.788	357.457	1.2373	0.036397	0.84316
Cluster-12923.19239	1106.63	292.813	1.9175	0.036389	0.84316
Cluster-12923.11356	7.83031	0.327147	4.3311	0.036506	0.84522
Cluster-12923.2216	0.386013	8.28129	-4.714	0.03654	0.84555
Cluster-12923.16263	177.143	58.7728	1.5951	0.036602	0.84619
Cluster-12923.32844	4.20658	27.3628	-2.6903	0.036607	0.84619
Cluster-12923.16039	8.07378	33.522	-2.0396	0.036672	0.84678
Cluster-12923.32687	5.95481	0	4.8924	0.036661	0.84678
Cluster-12923.25779	115.967	27.8997	2.0487	0.036703	0.84704
Cluster-12923.14236	1.67329	13.0481	-3.0275	0.036829	0.84766
Cluster-12923.16935	38.9618	9.02655	2.1046	0.036772	0.84766
Cluster-12923.26397	12.4393	1.35383	3.1672	0.036799	0.84766
Cluster-12923.26792	1216.33	432.321	1.4917	0.036792	0.84766
Cluster-12923.35917	7.6165	0.327147	4.2931	0.036826	0.84766
Cluster-12923.19534	418.205	1113.63	-1.4126	0.036892	0.84865
Cluster-12923.25891	475.804	173.007	1.4602	0.037044	0.85033
Cluster-12923.32835	6.35582	0	4.9893	0.036998	0.85033
Cluster-12923.9475	24.1297	73.6643	-1.6071	0.03704	0.85033
Cluster-5802.0	0	6.37688	-5.2922	0.037035	0.85033
Cluster-5932.0	7.16545	0	5.155	0.037115	0.85151
Cluster-12923.21162	2595.66	963.008	1.4302	0.037142	0.85165
Cluster-12923.19190	200.49	593.168	-1.5639	0.037188	0.85225
Cluster-12923.7714	16.3893	2.33527	2.7747	0.037232	0.85282
Cluster-12923.18811	51.973	187.306	-1.8471	0.037265	0.85312
Cluster-12923.18446	647.971	1522.98	-1.2328	0.03743	0.85597
Cluster-12923.7722	25.5556	93.1003	-1.8582	0.03742	0.85597
Cluster-12923.11278	26.3063	4.78363	2.4418	0.037536	0.85635
Cluster-12923.13995	3.84487	19.0041	-2.3134	0.03763	0.85635
Cluster-12923.1424	1.15804	12.6249	-3.5901	0.037584	0.85635
Cluster-12923.15316	25.8926	6.17282	2.0692	0.037648	0.85635
Cluster-12923.16705	583.751	172.88	1.7547	0.037746	0.85635
Cluster-12923.17587	78.3852	219.472	-1.4844	0.037716	0.85635
Cluster-12923.20323	4043.73	1658.63	1.2857	0.037524	0.85635
Cluster-12923.20542	57.679	165.793	-1.5236	0.037509	0.85635
Cluster-12923.20549	36505.8	10810.2	1.7557	0.037579	0.85635
Cluster-12923.20652	10516.2	25897.7	-1.3002	0.037625	0.85635
Cluster-12923.22625	231.502	660.874	-1.5122	0.037743	0.85635
Cluster-12923.32518	0	5.26947	-5.0224	0.037592	0.85635
Cluster-12923.32875	0	5.40519	-5.057	0.037737	0.85635
Cluster-12923.5211	7.07125	0	5.14	0.037697	0.85635
Cluster-8238.0	7.07125	0	5.14	0.037697	0.85635
Cluster-12923.34682	0	5.53128	-5.0821	0.037845	0.85814
Cluster-12923.12280	30.3192	99.1495	-1.6993	0.037995	0.85935
Cluster-12923.18484	74.3873	19.8803	1.9	0.038019	0.85935
Cluster-12923.18919	1031.44	244.245	2.0774	0.038001	0.85935
Cluster-12923.19101	3126.92	939.602	1.7343	0.038	0.85935
Cluster-12923.19598	3371.27	9286.64	-1.4618	0.03795	0.85935
Cluster-12923.21728	946.603	402.472	1.2338	0.03799	0.85935
Cluster-12923.18278	228.569	755.254	-1.724	0.038046	0.85951
Cluster-12923.23539	257.609	84.46	1.6063	0.038068	0.85957
Cluster-12923.10749	8.31019	32.7394	-1.9999	0.038161	0.86075
Cluster-12923.21906	2860.34	10400.5	-1.8624	0.038154	0.86075
Cluster-10486.0	0	7.85153	-5.5999	0.038205	0.86083
Cluster-12923.1988	0	7.85153	-5.5999	0.038205	0.86083
Cluster-12923.34360	0	5.2821	-5.0191	0.038267	0.86179
Cluster-12923.31032	10.4012	0.699532	3.8701	0.038317	0.86246
Cluster-12923.17051	309.082	105.883	1.5469	0.038439	0.86253
Cluster-12923.19985	1.15804	12.3686	-3.5568	0.038352	0.86253
Cluster-12923.23332	310.322	868.18	-1.4843	0.038441	0.86253
Cluster-12923.30634	567.684	189.301	1.5842	0.038463	0.86253
Cluster-12923.33631	0.959235	12.8015	-3.637	0.038456	0.86253
Cluster-12923.6756	0	6.47998	-5.3108	0.038501	0.86253
Cluster-5771.0	0	6.47998	-5.3108	0.038501	0.86253
Cluster-68.0	0	7.93715	-5.6041	0.038394	0.86253
Cluster-7424.0	0	5.32734	-5.0309	0.038482	0.86253
Cluster-12923.10856	7.39366	0.349766	4.2463	0.038551	0.86256
Cluster-12923.34899	0.386013	6.70378	-4.4023	0.038563	0.86256
Cluster-12923.34916	0	5.35008	-5.0365	0.038558	0.86256
Cluster-12923.20452	6836.63	17030.3	-1.3167	0.038695	0.86506
Cluster-12923.20521	8760.22	26010	-1.57	0.038729	0.86536
Cluster-12923.12324	13.0761	46.9822	-1.8344	0.038765	0.86571
Cluster-12923.14451	25.2679	91.4593	-1.8534	0.038817	0.86644
Cluster-12923.35224	1.01184	12.7538	-3.7334	0.038887	0.86754
Cluster-636.0	0	6.34402	-5.2814	0.038909	0.86757
Cluster-12923.14255	32.7996	98.7032	-1.594	0.038989	0.86775
Cluster-12923.14363	21.9847	114.334	-2.3784	0.038983	0.86775
Cluster-12923.14993	18.4461	60.1299	-1.6972	0.038998	0.86775
Cluster-12923.15822	12.1604	1.33121	3.141	0.038976	0.86775
Cluster-12923.16970	0	6.54796	-5.3254	0.039077	0.86878
Cluster-12923.17972	1614.28	4617.33	-1.5161	0.039084	0.86878
Cluster-12923.20117	735.242	2116.92	-1.5259	0.039172	0.87027
Cluster-12923.19962	5686.59	17801	-1.6464	0.03923	0.8709
Cluster-12923.20066	817.869	1939.97	-1.246	0.039241	0.8709
Cluster-12923.10277	10.9968	1.02668	3.3905	0.039331	0.87109
Cluster-12923.13998	0.772027	10.4357	-3.9297	0.039295	0.87109
Cluster-12923.19204	82.5748	28.1897	1.5501	0.039329	0.87109
Cluster-12923.30918	47.305	9.95012	2.2346	0.039301	0.87109
Cluster-11283.0	0	6.27605	-5.2666	0.039546	0.87156
Cluster-12923.12509	2.59689	23.7808	-3.2021	0.039539	0.87156
Cluster-12923.1431	0.719426	10.8763	-3.8148	0.039589	0.87156
Cluster-12923.175	2.70209	20.3481	-2.9982	0.03942	0.87156
Cluster-12923.1795	0	5.62187	-5.1047	0.039461	0.87156
Cluster-12923.22430	194.671	64.6854	1.5853	0.039505	0.87156
Cluster-12923.24361	17.5802	87.2247	-2.2994	0.039461	0.87156
Cluster-12923.27612	17.2352	71.6388	-2.0632	0.039596	0.87156
Cluster-12923.28133	105.044	281.034	-1.4194	0.039403	0.87156
Cluster-12923.29394	7.24686	0	5.1847	0.039583	0.87156
Cluster-12923.32796	6.92845	0	5.1216	0.039505	0.87156
Cluster-2795.0	7.42786	0	5.2007	0.03959	0.87156
Cluster-12923.18290	241.543	71.5015	1.7544	0.039672	0.87277
Cluster-12923.25509	14.4346	1.81681	2.9941	0.039793	0.87321
Cluster-12923.34730	0	6.50272	-5.3157	0.039749	0.87321
Cluster-12923.7140	37.0531	10.2798	1.8437	0.039758	0.87321
Cluster-12923.946	0	6.50272	-5.3157	0.039749	0.87321
Cluster-4478.0	5.78201	0	4.8589	0.039792	0.87321
Cluster-12923.24757	101.119	23.5723	2.1104	0.039843	0.87356
Cluster-12923.26763	0.719426	10.441	-3.7425	0.03985	0.87356
Cluster-12923.23710	0.479617	11.5197	-4.4519	0.039941	0.87512
Cluster-12923.26050	29.5992	6.99556	2.0684	0.039992	0.87578
Cluster-12923.20217	1161.19	354.099	1.7132	0.04008	0.87631
Cluster-12923.20529	1048.76	2504.51	-1.2558	0.040096	0.87631
Cluster-12923.20573	2302.57	566.763	2.022	0.04004	0.87631
Cluster-12923.26471	49.9112	15.0433	1.729	0.040098	0.87631
Cluster-12923.6788	0	6.39699	-5.3041	0.040165	0.87646
Cluster-12923.7275	5.88184	0	4.8674	0.040151	0.87646
Cluster-6210.0	8.87831	0	5.4601	0.040166	0.87646
Cluster-12923.10592	0	6.28365	-5.2798	0.040229	0.87738
Cluster-12923.23936	17.8887	58.5033	-1.7153	0.040267	0.87776
Cluster-12923.15713	890.522	2882.56	-1.6946	0.040375	0.87967
Cluster-12923.26856	17.8332	1.70359	3.3632	0.04041	0.87998
Cluster-12923.20802	5084.55	15310	-1.5903	0.040474	0.88004
Cluster-12923.23998	478.904	174.298	1.4577	0.040454	0.88004
Cluster-12923.35296	6.24525	0	4.9653	0.040472	0.88004
Cluster-12923.3172	0	7.69485	-5.568	0.040544	0.88111
Cluster-12923.19075	6126.07	1772.61	1.7889	0.040678	0.88358
Cluster-12923.31907	0	6.23093	-5.2564	0.040703	0.88367
Cluster-12923.14878	7.30543	0.417745	4.2333	0.040759	0.88404
Cluster-12923.27289	42.1175	9.59	2.1255	0.040761	0.88404
Cluster-12923.20792	1012.52	381.565	1.4079	0.04081	0.88464
Cluster-12923.15505	33.7345	113.853	-1.7608	0.040855	0.88517
Cluster-12923.21817	5346.05	1752.24	1.6092	0.040954	0.88598
Cluster-12923.22419	12.23	1.33121	3.1456	0.040919	0.88598
Cluster-12923.23457	76.2505	23.451	1.7013	0.040951	0.88598
Cluster-12923.28350	0	5.34996	-5.0369	0.041007	0.88624
Cluster-12923.36004	0.239809	7.22487	-4.5043	0.040987	0.88624
Cluster-12923.23456	0	5.19138	-4.996	0.041079	0.88689
Cluster-12923.4008	7.05461	0	5.1433	0.041062	0.88689
Cluster-12923.20049	3886.44	10389.4	-1.4186	0.041161	0.88783
Cluster-12923.30680	162.701	46.9658	1.7919	0.041164	0.88783
Cluster-12923.7584	5.66437	0	4.815	0.041218	0.88855
Cluster-12191.0	6.75991	0	5.0857	0.04129	0.88873
Cluster-12923.18995	35.3943	111.196	-1.6457	0.041292	0.88873
Cluster-12923.19136	813.54	331.867	1.2932	0.041328	0.88873
Cluster-12923.21011	3629.69	9596.35	-1.4026	0.04133	0.88873
Cluster-12923.31703	0	6.0696	-5.2288	0.041283	0.88873
Cluster-12923.20008	466.832	105.122	2.1497	0.041379	0.8889
Cluster-12923.22209	65.0977	15.4008	2.073	0.041368	0.8889
Cluster-12738.0	1.97107	14.729	-2.8916	0.041444	0.88939
Cluster-12923.23846	106.277	271.26	-1.3545	0.041426	0.88939
Cluster-12923.15674	35.0086	106.114	-1.5956	0.041483	0.88946
Cluster-12923.21576	3148.71	7726.28	-1.295	0.041488	0.88946
[truncated: 263 more rows]

## Sheet: AV24vsC24_deg
GeneID	AV24_readcount	C24_readcount	log2FoldChange	pval	padj
Cluster-12923.19518	6746.67	0	15.366	3.628e-28	1.5372e-23
Cluster-12923.12259	896.433	1.59323	8.9562	1.3441e-22	2.8474e-18
Cluster-12923.21799	12.8875	1063.32	-6.3613	1.0381e-08	0.00014661
Cluster-12923.23790	806.003	70.3232	3.5177	2.4021e-08	0.00025444
Cluster-12923.16515	6359.29	106.379	5.8991	7.6277e-08	0.00064636
Cluster-12923.14349	39.6928	0	7.9582	1.3809e-07	0.00097513
Cluster-12923.10724	1.22066	126.197	-6.5805	1.7523e-06	0.0094574
Cluster-12923.16122	0.61033	138.65	-7.67	1.7857e-06	0.0094574
Cluster-12923.8151	119.712	8.44555	3.7991	4.7275e-06	0.022255
Cluster-12923.29354	26.9087	328.234	-3.5889	1.3338e-05	0.05651
Cluster-12923.30528	4.29905	135.875	-4.9251	1.5041e-05	0.057934
Cluster-12923.16749	32.9496	0.453471	5.9425	2.2052e-05	0.07786
Cluster-12923.17649	5.26957	147.59	-4.7831	6.2158e-05	0.17557
Cluster-12923.18750	11.3736	171.577	-3.8969	5.9592e-05	0.17557
Cluster-12923.25534	16.2573	303.438	-4.2449	5.7439e-05	0.17557
Cluster-12923.30762	116.932	4.79954	4.61	6.9373e-05	0.18371
Cluster-12923.15835	199.615	17.2423	3.5408	7.6522e-05	0.18693
Cluster-12923.18492	1198.75	113.185	3.412	7.9414e-05	0.18693
Cluster-12923.8569	70.7832	2.07223	5.1989	9.2613e-05	0.20652
Cluster-12923.12892	207.684	27.784	2.9032	0.00012758	0.27028
Cluster-12923.20031	155.524	28.7128	2.4263	0.00013817	0.27878
Cluster-12923.17267	20.3222	382.693	-4.2335	0.00016944	0.32632
Cluster-12923.32647	1.5392	43.8837	-4.7364	0.00019707	0.36303
Cluster-12923.30728	209.145	32.442	2.6869	0.00022448	0.3963
Cluster-12923.11410	0.291794	27.1685	-6.1265	0.00026016	0.42452
Cluster-12923.21353	65.4262	851.376	-3.7011	0.00026051	0.42452
Cluster-12923.20208	97.1918	1181.61	-3.6021	0.00030811	0.4835
Cluster-12923.20552	186.914	1527.93	-3.0306	0.00034556	0.5229
Cluster-12923.5032	36.5064	1.83982	4.6033	0.00036624	0.53508
Cluster-12923.34440	0	13.6052	-6.0881	0.00039001	0.55081
Cluster-12923.19729	127.779	18.4436	2.8011	0.00042576	0.58191
Cluster-12923.16585	229.974	31.9341	2.8643	0.00053147	0.62549
Cluster-12923.19527	3.62341	39.0004	-3.3891	0.00052024	0.62549
Cluster-12923.20555	338.775	3257.51	-3.2658	0.00052062	0.62549
Cluster-12923.24021	0.291794	26.0291	-6.0633	0.00048929	0.62549
Cluster-12923.2443	0.318536	21.0415	-5.7617	0.00050479	0.62549
Cluster-12923.8354	4.27303	83.1234	-4.2637	0.00055961	0.64082
Cluster-12923.26778	0	15.7771	-6.3083	0.00062184	0.69333
Cluster-12923.19498	38.5716	391.193	-3.347	0.00070425	0.74435
Cluster-12923.23506	8.06872	104.979	-3.6816	0.0007203	0.74435
Cluster-12923.29990	3314.55	551.342	2.5879	0.00070078	0.74435
Cluster-12923.14243	12.6961	0	6.298	0.00075668	0.74558
Cluster-12923.32938	31.3314	1.81389	3.9836	0.00074458	0.74558
Cluster-12923.5314	12.2826	0	6.2604	0.00087466	0.84224
Cluster-12923.11578	423.722	35.6583	3.56	0.00092235	0.85345
Cluster-12923.19150	38.2655	365.414	-3.2519	0.00094674	0.85345
Cluster-12923.22790	90.0976	772.707	-3.1003	0.00094499	0.85345
Cluster-12923.20625	1391.04	13712.5	-3.3015	0.00099729	0.86233
Cluster-12923.20919	30.4648	254.004	-3.0608	0.00098695	0.86233
Cluster-12923.6105	24.1989	1.59323	3.7891	0.0011029	0.93459
Cluster-12923.19649	76.0105	681.334	-3.1664	0.0011978	0.994
Cluster-12923.2037	1.87337	38.759	-4.5355	0.0012216	0.994
Cluster-12923.21679	52.5721	461.622	-3.1362	0.0012434	0.994
Cluster-1020.0	9.92101	0.459954	5.0081	0.024968	0.99955
Cluster-10412.0	0.291794	7.1812	-4.2167	0.034718	0.99955
Cluster-1058.0	4.79511	0	4.8851	0.049191	0.99955
Cluster-11106.0	6.7376	0	5.3733	0.035034	0.99955
Cluster-11217.0	0	4.6032	-4.5135	0.043553	0.99955
Cluster-12018.0	0	7.35279	-5.1659	0.025466	0.99955
Cluster-12047.0	4.88336	0	4.9439	0.0284	0.99955
Cluster-12333.0	4.19589	0	4.7033	0.042684	0.99955
Cluster-12598.0	0	6.46734	-4.9936	0.01919	0.99955
Cluster-12751.0	5.11365	0	4.9764	0.02787	0.99955
Cluster-12923.10094	103.363	23.8656	2.1079	0.049297	0.99955
Cluster-12923.10234	13.6017	55.6122	-2.0185	0.032664	0.99955
Cluster-12923.10278	11.9655	59.8776	-2.3629	0.005381	0.99955
Cluster-12923.10323	96.8644	14.3206	2.7851	0.0058873	0.99955
Cluster-12923.10433	0.61033	12.7639	-4.241	0.011397	0.99955
Cluster-12923.10468	3.29377	15.7151	-2.3234	0.049651	0.99955
Cluster-12923.10504	7.00306	0	5.468	0.028619	0.99955
Cluster-12923.10529	0	6.51883	-5.0335	0.049279	0.99955
Cluster-12923.10530	324.579	67.3875	2.2708	0.038346	0.99955
Cluster-12923.10571	9.73998	0	5.9385	0.0018187	0.99955
Cluster-12923.10704	0.318536	9.30126	-4.5824	0.028799	0.99955
Cluster-12923.10850	0	6.51883	-5.0335	0.049279	0.99955
Cluster-12923.10906	209.665	46.2778	2.1797	0.029088	0.99955
Cluster-12923.10931	0.318536	7.83545	-4.2975	0.027013	0.99955
Cluster-12923.10993	12.3955	71.8463	-2.5783	0.011684	0.99955
Cluster-12923.11125	7.93882	0.919909	3.4343	0.048515	0.99955
Cluster-12923.11256	85.6636	31.1469	1.473	0.046699	0.99955
Cluster-12923.11279	2.20301	14.8679	-2.6944	0.039732	0.99955
Cluster-12923.11305	2798.49	679.068	2.0432	0.021039	0.99955
Cluster-12923.11409	1.22066	18.9875	-3.8731	0.011419	0.99955
Cluster-12923.11435	136.697	38.1638	1.8398	0.03253	0.99955
Cluster-12923.11526	0	5.99969	-4.9084	0.018562	0.99955
Cluster-12923.11572	0	7.43266	-5.2213	0.01397	0.99955
Cluster-12923.11651	4.23446	0	4.7271	0.042184	0.99955
Cluster-12923.11765	2.80223	40.894	-3.934	0.0014264	0.99955
Cluster-12923.11766	0.518277	14.7871	-5.2495	0.0017653	0.99955
Cluster-12923.119	4.27611	0	4.73	0.045111	0.99955
Cluster-12923.11947	45.3713	155.397	-1.7772	0.033802	0.99955
Cluster-12923.11971	6.72926	34.7188	-2.3505	0.015623	0.99955
Cluster-12923.12153	11.8957	60.6629	-2.348	0.0056603	0.99955
Cluster-12923.12166	0.291794	9.30694	-4.5849	0.031701	0.99955
Cluster-12923.12264	209.745	75.7544	1.4761	0.035389	0.99955
Cluster-12923.12308	53.4811	8.0561	2.7644	0.015965	0.99955
Cluster-12923.12378	9.91298	0.226736	4.9997	0.0083973	0.99955
Cluster-12923.12405	0.955607	14.8317	-3.8722	0.018427	0.99955
Cluster-12923.12433	16.987	77.8301	-2.1822	0.041239	0.99955
Cluster-12923.12539	35.0252	6.23738	2.4432	0.048329	0.99955
Cluster-12923.12547	1.64688	16.356	-3.4037	0.0086361	0.99955
Cluster-12923.12707	3.33161	24.3845	-2.8189	0.015399	0.99955
Cluster-12923.12769	7.93809	31.3443	-1.9831	0.030968	0.99955
Cluster-12923.12795	5.16713	0	4.9901	0.025217	0.99955
Cluster-12923.12880	8.48075	0.453471	4.0082	0.026889	0.99955
Cluster-12923.12888	8.61518	48.9514	-2.5185	0.020917	0.99955
Cluster-12923.12889	1.96542	15.3054	-3.0349	0.029918	0.99955
Cluster-12923.13024	0.291794	7.32686	-4.2069	0.048052	0.99955
Cluster-12923.13056	1.85773	22.7612	-3.5548	0.017798	0.99955
Cluster-12923.13140	2.05747	16.2626	-2.9749	0.034725	0.99955
Cluster-12923.13236	164.817	564.692	-1.7773	0.03564	0.99955
Cluster-12923.13322	64.2914	11.5757	2.4402	0.033507	0.99955
Cluster-12923.134	0	8.50591	-5.3778	0.018885	0.99955
Cluster-12923.13449	1.4204	28.5998	-4.3454	0.0039705	0.99955
Cluster-12923.1348	5.14769	44.7632	-3.072	0.022177	0.99955
Cluster-12923.13484	25.7655	6.42357	2.0115	0.02284	0.99955
Cluster-12923.13635	0	7.93575	-5.3172	0.030087	0.99955
Cluster-12923.14027	181.834	30.8703	2.5518	0.0052395	0.99955
Cluster-12923.14087	0	8.18194	-5.3569	0.015318	0.99955
Cluster-12923.14102	151.335	51.6522	1.558	0.042483	0.99955
Cluster-12923.14225	0	6.75165	-5.0839	0.045306	0.99955
Cluster-12923.14236	13.0257	2.30504	2.5769	0.03861	0.99955
Cluster-12923.14239	10.1908	0.698446	3.7606	0.039148	0.99955
Cluster-12923.14269	0	6.04752	-4.9246	0.041472	0.99955
Cluster-12923.14343	0.61033	8.12503	-3.6012	0.048207	0.99955
Cluster-12923.14444	1.88447	15.2282	-2.9646	0.049284	0.99955
Cluster-12923.14587	33.9441	9.59179	1.8054	0.043416	0.99955
Cluster-12923.14638	4.24937	0	4.7209	0.042472	0.99955
Cluster-12923.14644	55.7562	16.0644	1.7966	0.015886	0.99955
Cluster-12923.14900	29.9039	104.005	-1.7996	0.047489	0.99955
Cluster-12923.14924	3.0138	29.7193	-3.3395	0.0093829	0.99955
Cluster-12923.14972	10.8873	40.3418	-1.9163	0.024538	0.99955
Cluster-12923.14992	55.3691	176.979	-1.6785	0.040968	0.99955
Cluster-12923.15150	0.318536	7.67075	-4.3107	0.045421	0.99955
Cluster-12923.15155	3.82315	32.0945	-3.0687	0.024632	0.99955
Cluster-12923.15255	1.59268	25.0837	-3.9202	0.0098381	0.99955
Cluster-12923.15278	3.14443	33.9706	-3.3708	0.0019734	0.99955
Cluster-12923.15409	39.9187	121.544	-1.6186	0.033964	0.99955
Cluster-12923.15482	70.6414	355.29	-2.3332	0.01103	0.99955
Cluster-12923.15502	4716.77	1221.15	1.949	0.016805	0.99955
Cluster-12923.15649	0.955607	17.5699	-4.1097	0.0047043	0.99955
Cluster-12923.15650	0.291794	9.30694	-4.5849	0.031701	0.99955
Cluster-12923.15676	0	9.31262	-5.5462	0.019664	0.99955
Cluster-12923.15784	0.955607	26.0332	-4.6911	0.0034377	0.99955
Cluster-12923.15801	100.08	28.8147	1.8009	0.024617	0.99955
Cluster-12923.15825	172.998	43.649	1.9795	0.014071	0.99955
Cluster-12923.15837	4.3838	22.5743	-2.4448	0.030702	0.99955
Cluster-12923.15942	17.8511	1.37338	3.8672	0.002735	0.99955
Cluster-12923.16050	29.7655	129.327	-2.1249	0.025502	0.99955
Cluster-12923.16102	4.67107	23.6659	-2.301	0.043793	0.99955
Cluster-12923.16304	5.38909	38.4994	-2.8236	0.0079095	0.99955
Cluster-12923.16327	32.3289	141.043	-2.1184	0.01363	0.99955
Cluster-12923.16453	1.12861	10.5781	-3.2325	0.049264	0.99955
Cluster-12923.16546	1.93868	34.7229	-4.1965	0.0045493	0.99955
Cluster-12923.16588	2578.04	628.077	2.037	0.045787	0.99955
Cluster-12923.16620	9.71632	45.4498	-2.2277	0.02181	0.99955
Cluster-12923.16642	34.925	189.28	-2.4396	0.0020987	0.99955
Cluster-12923.16867	42.4447	7.85248	2.4726	0.0094243	0.99955
Cluster-12923.16914	96.2577	311.542	-1.694	0.025039	0.99955
Cluster-12923.17001	0.955607	15.8258	-3.9884	0.032912	0.99955
Cluster-12923.17002	4.2612	35.7307	-3.0779	0.0047839	0.99955
Cluster-12923.17050	16.1045	1.6062	3.425	0.017587	0.99955
Cluster-12923.17128	32.0067	202.498	-2.6541	0.0063122	0.99955
Cluster-12923.17230	9.49745	36.3355	-1.987	0.04689	0.99955
Cluster-12923.17259	309.168	117.352	1.4028	0.049137	0.99955
Cluster-12923.17277	18.0844	111.009	-2.6304	0.0064119	0.99955
Cluster-12923.17320	50.8006	17.0277	1.5799	0.038053	0.99955
Cluster-12923.17396	158.901	52.1569	1.6044	0.036173	0.99955
Cluster-12923.17404	21.2862	3.88531	2.3856	0.022666	0.99955
Cluster-12923.17434	22.7986	92.8398	-2.0381	0.015108	0.99955
Cluster-12923.17613	0.291794	14.1835	-5.1927	0.0083608	0.99955
Cluster-12923.17631	17.8736	81.2324	-2.2026	0.020678	0.99955
Cluster-12923.17634	19.5382	57.5565	-1.543	0.039351	0.99955
Cluster-12923.17655	28.1259	158.244	-2.4907	0.0089124	0.99955
Cluster-12923.17656	0	6.03536	-4.9249	0.025663	0.99955
Cluster-12923.17692	171.126	735.349	-2.1025	0.016398	0.99955
Cluster-12923.17725	4803.24	1592.7	1.5927	0.027757	0.99955
Cluster-12923.17739	50.3982	186.635	-1.8914	0.004785	0.99955
Cluster-12923.17801	606.966	225.886	1.4261	0.037069	0.99955
Cluster-12923.17867	5.1626	51.9504	-3.3061	0.0053632	0.99955
Cluster-12923.17896	987.77	235.639	2.0705	0.029623	0.99955
Cluster-12923.17903	158.724	985.764	-2.6347	0.0082555	0.99955
Cluster-12923.17906	6.43819	192.295	-4.9028	0.022426	0.99955
Cluster-12923.17927	103.087	37.8367	1.4534	0.038536	0.99955
Cluster-12923.17942	0	7.43793	-5.2262	0.021341	0.99955
Cluster-12923.18018	207.76	78.6754	1.3956	0.046964	0.99955
Cluster-12923.18033	32.9919	150.512	-2.205	0.018261	0.99955
Cluster-12923.18042	0.637071	15.7009	-4.4946	0.012972	0.99955
Cluster-12923.18063	285.723	675.032	-1.2408	0.030609	0.99955
Cluster-12923.18140	716.739	212.972	1.7512	0.027407	0.99955
Cluster-12923.18276	3156.31	671.425	2.2324	0.0045855	0.99955
Cluster-12923.18372	73.5525	192.41	-1.3916	0.03382	0.99955
Cluster-12923.18396	4.54117	38.2864	-3.118	0.0021264	0.99955
Cluster-12923.18491	58.4957	153.619	-1.3902	0.034123	0.99955
Cluster-12923.18535	268.702	2052.15	-2.9327	0.0018677	0.99955
Cluster-12923.18587	25.7544	3.69099	2.9198	0.00875	0.99955
Cluster-12923.18656	117.001	25.6756	2.2036	0.0094328	0.99955
Cluster-12923.18748	154.702	476.23	-1.6231	0.045122	0.99955
Cluster-12923.18751	41.3146	275.641	-2.7347	0.0030079	0.99955
Cluster-12923.18762	82.1112	316.988	-1.9477	0.033317	0.99955
Cluster-12923.18792	221.331	53.6822	2.0536	0.030706	0.99955
Cluster-12923.18856	34.6031	8.6958	1.9708	0.049246	0.99955
Cluster-12923.18876	83.7451	487.355	-2.5458	0.0033602	0.99955
Cluster-12923.18898	991.826	297.974	1.7367	0.0097513	0.99955
Cluster-12923.19005	33.0109	117.594	-1.8284	0.023925	0.99955
Cluster-12923.19010	93.8637	358.053	-1.9283	0.025932	0.99955
Cluster-12923.19015	27.0174	118.261	-2.1374	0.0060814	0.99955
Cluster-12923.19092	6.92828	45.2361	-2.6936	0.015054	0.99955
Cluster-12923.19173	18.677	61.964	-1.7259	0.039008	0.99955
Cluster-12923.19215	37.7432	234.087	-2.6419	0.0084223	0.99955
Cluster-12923.19231	44.9689	209.324	-2.224	0.012336	0.99955
Cluster-12923.19234	2664.37	8057.93	-1.5967	0.040001	0.99955
Cluster-12923.19395	376.197	114.141	1.7222	0.015863	0.99955
Cluster-12923.19402	15059.9	4248.75	1.8257	0.020243	0.99955
Cluster-12923.19427	6425.36	2480.95	1.373	0.042371	0.99955
Cluster-12923.19487	145.572	476.8	-1.7116	0.007559	0.99955
Cluster-12923.19503	462.269	1334.56	-1.5298	0.046714	0.99955
Cluster-12923.19532	1156.88	339.07	1.7717	0.031205	0.99955
Cluster-12923.19538	0.902124	12.1007	-3.6555	0.046599	0.99955
Cluster-12923.1954	8.10071	0.232815	4.687	0.023654	0.99955
Cluster-12923.19547	5580.05	1869.03	1.5783	0.019845	0.99955
Cluster-12923.19554	73.2817	478.518	-2.7028	0.0033114	0.99955
Cluster-12923.19588	92261.5	24021.9	1.9414	0.035022	0.99955
Cluster-12923.19676	12.71	117.923	-3.1903	0.0034483	0.99955
Cluster-12923.19685	62.0905	15.0193	2.0212	0.04997	0.99955
Cluster-12923.19731	155.399	543.903	-1.8089	0.026912	0.99955
Cluster-12923.19789	46.3583	423.244	-3.1899	0.0041429	0.99955
Cluster-12923.19796	6289.8	1738.87	1.8553	0.010494	0.99955
Cluster-12923.19813	0.955607	14.4971	-3.8577	0.023317	0.99955
Cluster-12923.19854	5.54645	54.698	-3.259	0.0033719	0.99955
Cluster-12923.19859	109.114	666.661	-2.6119	0.0013878	0.99955
Cluster-12923.19927	68.3193	250.973	-1.8784	0.006357	0.99955
Cluster-12923.19930	70.3479	248.924	-1.8207	0.043662	0.99955
Cluster-12923.19999	146.801	659.472	-2.1678	0.0078216	0.99955
Cluster-12923.20032	606.593	250.188	1.2786	0.024521	0.99955
Cluster-12923.20034	104.7	3245.93	-4.9537	0.032678	0.99955
Cluster-12923.20082	933.268	5651.34	-2.5982	0.0038418	0.99955
Cluster-12923.20090	2957.49	8103.32	-1.4543	0.04484	0.99955
Cluster-12923.20136	2.12278	22.7634	-3.3482	0.0096548	0.99955
Cluster-12923.20175	258.207	2250.12	-3.1242	0.0020356	0.99955
Cluster-12923.20176	105.881	733.612	-2.7903	0.011049	0.99955
Cluster-12923.20181	481.316	1310.63	-1.4445	0.023316	0.99955
Cluster-12923.20201	190.467	42.5833	2.174	0.0071571	0.99955
Cluster-12923.20224	518.621	1797	-1.7928	0.043673	0.99955
Cluster-12923.20226	19519.1	7548.26	1.3707	0.020429	0.99955
Cluster-12923.20236	497.876	190.37	1.3875	0.029869	0.99955
Cluster-12923.20245	2519.43	11219.5	-2.155	0.019094	0.99955
Cluster-12923.20262	804.401	5256.93	-2.7082	0.005222	0.99955
Cluster-12923.20291	4674.64	10859.2	-1.216	0.040661	0.99955
Cluster-12923.20354	3579.78	9628.02	-1.4275	0.028711	0.99955
Cluster-12923.20356	2052.59	6014.56	-1.551	0.049766	0.99955
Cluster-12923.20433	191.217	1423.36	-2.8953	0.0017992	0.99955
Cluster-12923.20445	967.145	3181.86	-1.7181	0.043899	0.99955
Cluster-12923.20459	263.311	1858.59	-2.8191	0.0023006	0.99955
Cluster-12923.20465	33969	7256.81	2.2268	0.019576	0.99955
Cluster-12923.20514	182615	47347.1	1.9475	0.023442	0.99955
Cluster-12923.20559	195.681	1433.85	-2.8729	0.0027296	0.99955
Cluster-12923.20565	14.7987	74.6642	-2.3304	0.010815	0.99955
Cluster-12923.20662	9.5819	55.2958	-2.5219	0.023299	0.99955
Cluster-12923.20713	219.391	773.819	-1.8194	0.024954	0.99955
Cluster-12923.20720	13640.5	3688.42	1.8869	0.020025	0.99955
Cluster-12923.20722	4423.92	15273	-1.7875	0.0072154	0.99955
Cluster-12923.20791	209.896	790.695	-1.9147	0.017817	0.99955
Cluster-12923.20809	266.595	1172.42	-2.1379	0.0064793	0.99955
Cluster-12923.20813	132.119	1970.6	-3.8986	0.033825	0.99955
Cluster-12923.20842	79.2453	361.8	-2.1961	0.0053048	0.99955
Cluster-12923.20853	168.089	444.158	-1.4013	0.046918	0.99955
Cluster-12923.20929	73.2235	524.989	-2.8443	0.0014493	0.99955
Cluster-12923.20989	123.674	447.582	-1.8559	0.044865	0.99955
Cluster-12923.21000	7771.95	2686.66	1.5327	0.028251	0.99955
Cluster-12923.21011	3295.29	9547.87	-1.5349	0.043594	0.99955
Cluster-12923.21057	216.921	684.271	-1.6583	0.013958	0.99955
Cluster-12923.21067	473.313	3120.35	-2.7214	0.0063968	0.99955
Cluster-12923.21098	31.1748	101.188	-1.7108	0.012738	0.99955
Cluster-12923.21129	146.069	1060.6	-2.8593	0.0029241	0.99955
Cluster-12923.21224	169.58	507.087	-1.5816	0.034202	0.99955
Cluster-12923.21236	229.559	1758.93	-2.9389	0.0015235	0.99955
Cluster-12923.21304	82.4419	325.274	-1.9782	0.039454	0.99955
Cluster-12923.21321	99.1403	343.755	-1.7956	0.020321	0.99955
Cluster-12923.21332	3185.34	1429.72	1.1557	0.046329	0.99955
Cluster-12923.21387	3032.25	1275.86	1.2492	0.043741	0.99955
Cluster-12923.21389	728.202	2554.91	-1.8109	0.027597	0.99955
Cluster-12923.21397	65.3974	275.165	-2.0757	0.01425	0.99955
Cluster-12923.21577	425.397	1172.6	-1.4628	0.035751	0.99955
Cluster-12923.21683	1.16718	16.5125	-3.7226	0.026949	0.99955
Cluster-12923.21686	186.33	954.524	-2.3584	0.031327	0.99955
Cluster-12923.21689	51.925	12.3726	2.102	0.027628	0.99955
Cluster-12923.21695	101.436	363.836	-1.8465	0.043633	0.99955
Cluster-12923.21731	514.743	2824.42	-2.4559	0.0023325	0.99955
Cluster-12923.21791	46.1211	153.976	-1.7347	0.020182	0.99955
Cluster-12923.21797	3216.38	1096.17	1.5529	0.01224	0.99955
Cluster-12923.2180	0	10.2439	-5.6832	0.015028	0.99955
Cluster-12923.21807	2.3649	22.7279	-3.4187	0.01079	0.99955
Cluster-12923.21838	287.264	90.0049	1.6827	0.026773	0.99955
Cluster-12923.21970	313.171	1245.06	-1.9916	0.0044876	0.99955
Cluster-12923.22021	54.4202	176.287	-1.7005	0.046525	0.99955
Cluster-12923.22027	221.354	95.7219	1.2089	0.046568	0.99955
Cluster-12923.22069	142.428	594.022	-2.0585	0.044113	0.99955
Cluster-12923.22090	32.1542	109.079	-1.7653	0.035625	0.99955
Cluster-12923.22094	3139.93	609.712	2.3635	0.0021565	0.99955
Cluster-12923.22097	263.752	913.041	-1.7917	0.033745	0.99955
Cluster-12923.22123	189.936	565.778	-1.5753	0.046324	0.99955
Cluster-12923.22154	78.774	247.704	-1.6554	0.041864	0.99955
Cluster-12923.22217	16.4085	2.75324	2.7087	0.04114	0.99955
Cluster-12923.22278	44.5722	211.219	-2.2441	0.0048187	0.99955
Cluster-12923.22317	507.992	1869	-1.8799	0.0013621	0.99955
Cluster-12923.22370	5.83094	27.9721	-2.3243	0.03522	0.99955
Cluster-12923.22423	69.1717	203.234	-1.5584	0.032118	0.99955
Cluster-12923.22436	76.6691	19.0306	2.0446	0.013841	0.99955
Cluster-12923.22488	17.4585	61.8253	-1.8343	0.030989	0.99955
Cluster-12923.22520	734.8	3743.32	-2.3487	0.012259	0.99955
Cluster-12923.22545	716.653	2420.49	-1.756	0.028479	0.99955
Cluster-12923.22556	55.1758	14.0392	1.948	0.027601	0.99955
Cluster-12923.22605	16.16	67.8939	-2.0849	0.027432	0.99955
Cluster-12923.22670	61.3899	14.9044	2.0753	0.018918	0.99955
Cluster-12923.22720	1.2474	77.6813	-5.9219	0.020502	0.99955
Cluster-12923.22737	258.051	76.1583	1.7563	0.0081702	0.99955
Cluster-12923.22819	12.289	66.5482	-2.4326	0.014628	0.99955
Cluster-12923.22822	18.1081	56.6579	-1.6536	0.04342	0.99955
Cluster-12923.22882	55.448	16.6773	1.7207	0.032525	0.99955
Cluster-12923.22914	476.254	192.536	1.3067	0.029796	0.99955
Cluster-12923.23033	12.8795	49.3047	-1.9598	0.027757	0.99955
Cluster-12923.23097	127.715	492.862	-1.9479	0.024812	0.99955
Cluster-12923.23101	0.810071	10.3526	-3.8022	0.016675	0.99955
Cluster-12923.23107	6.60975	35.2706	-2.4008	0.01526	0.99955
Cluster-12923.23159	7.80892	0	5.5962	0.010333	0.99955
Cluster-12923.23197	10.0585	54.3702	-2.4263	0.037567	0.99955
Cluster-12923.23201	73.5965	369.435	-2.3293	0.0071455	0.99955
Cluster-12923.23221	95.4261	20.5639	2.2122	0.0065825	0.99955
Cluster-12923.23230	0.318536	7.67115	-4.3093	0.037079	0.99955
Cluster-12923.23428	138.241	52.3733	1.4034	0.042387	0.99955
Cluster-12923.23444	18.0535	0.453471	5.0788	0.0040264	0.99955
Cluster-12923.23464	10.7285	72.3542	-2.7606	0.015814	0.99955
Cluster-12923.23491	0.318536	7.85775	-4.3224	0.023002	0.99955
Cluster-12923.23586	1.80425	12.9598	-2.7651	0.045777	0.99955
Cluster-12923.23631	7.41909	31.4567	-2.0588	0.039882	0.99955
Cluster-12923.23638	106.647	374.727	-1.816	0.026286	0.99955
Cluster-12923.23681	6.2801	40.1924	-2.6976	0.023286	0.99955
Cluster-12923.2376	0	7.45009	-5.2254	0.035516	0.99955
Cluster-12923.23870	16.1197	3.67802	2.1661	0.044854	0.99955
Cluster-12923.23887	35.5489	10.8069	1.728	0.045397	0.99955
Cluster-12923.23929	37.4287	141.059	-1.9117	0.041209	0.99955
Cluster-12923.23941	26.7284	166.257	-2.6312	0.0078433	0.99955
Cluster-12923.24045	5.10912	26.1529	-2.3253	0.029334	0.99955
Cluster-12923.24053	20.8168	2.75284	3.0383	0.0057407	0.99955
Cluster-12923.24106	0	9.77217	-5.6175	0.010788	0.99955
Cluster-12923.24128	72.3565	364.414	-2.3385	0.0037713	0.99955
Cluster-12923.24165	179.096	561.297	-1.6487	0.03792	0.99955
Cluster-12923.24224	0.318536	10.2264	-4.7209	0.0158	0.99955
Cluster-12923.24275	12.8326	40.8343	-1.6406	0.046568	0.99955
Cluster-12923.24291	0.637071	21.72	-4.9649	0.004279	0.99955
Cluster-12923.24306	29.5124	109.506	-1.8928	0.026945	0.99955
Cluster-12923.24313	306.654	109.87	1.4815	0.04064	0.99955
Cluster-12923.24321	38.6052	115.513	-1.5754	0.027581	0.99955
Cluster-12923.24380	6.71816	28.0139	-2.0743	0.022909	0.99955
Cluster-12923.24483	20.0941	3.88044	2.4037	0.048428	0.99955
Cluster-12923.24647	274.409	85.3611	1.6942	0.036402	0.99955
Cluster-12923.24712	372.607	146.775	1.3417	0.024525	0.99955
Cluster-12923.24862	1.10187	21.836	-4.3506	0.0071526	0.99955
Cluster-12923.24901	37.3673	8.91199	2.0537	0.02092	0.99955
Cluster-12923.24904	106.513	37.8999	1.4803	0.048831	0.99955
Cluster-12923.24941	66.9906	249.986	-1.9033	0.01883	0.99955
Cluster-12923.24967	139.906	541.319	-1.953	0.017874	0.99955
Cluster-12923.25055	5.97268	25.336	-2.0444	0.036754	0.99955
Cluster-12923.25117	9.68958	1.15232	3.1052	0.028367	0.99955
Cluster-12923.25154	0	6.47019	-5.0278	0.026141	0.99955
Cluster-12923.25207	19.6591	81.5676	-2.0505	0.010284	0.99955
Cluster-12923.25229	1834.58	457.059	2.0066	0.032799	0.99955
Cluster-12923.25311	7.32849	0.692367	3.2532	0.048497	0.99955
Cluster-12923.25427	8.25663	62.9994	-2.9163	0.0066307	0.99955
Cluster-12923.25475	10.8984	57.9878	-2.4051	0.02865	0.99955
Cluster-12923.25565	15.3028	70.5359	-2.2017	0.040041	0.99955
Cluster-12923.25569	0.318536	8.77766	-4.4779	0.016296	0.99955
Cluster-12923.25574	309.197	122.281	1.3356	0.048277	0.99955
Cluster-12923.25578	324.915	94.2944	1.7896	0.022871	0.99955
Cluster-12923.25593	5.21373	34.1355	-2.6773	0.028783	0.99955
Cluster-12923.25597	2.92103	20.6914	-2.8456	0.036491	0.99955
Cluster-12923.25732	3.47715	35.2481	-3.3066	0.020489	0.99955
Cluster-12923.25748	43.9593	132.126	-1.5848	0.035046	0.99955
Cluster-12923.25791	29.3136	173.495	-2.5605	0.016957	0.99955
Cluster-12923.25804	26.4235	111.58	-2.0852	0.019185	0.99955
Cluster-12923.25817	15.4514	65.9935	-2.0971	0.0037025	0.99955
Cluster-12923.2595	9.55824	0	5.9025	0.0013205	0.99955
Cluster-12923.25978	13.8187	53.2806	-1.949	0.022728	0.99955
Cluster-12923.26040	0	6.97879	-5.131	0.028564	0.99955
Cluster-12923.26163	28.2514	115.091	-2.0329	0.016239	0.99955
Cluster-12923.26307	2.04256	15.6507	-2.8532	0.04136	0.99955
Cluster-12923.26349	4.38	17.7257	-1.9913	0.049817	0.99955
Cluster-12923.26620	27.4795	5.00115	2.4195	0.043083	0.99955
Cluster-12923.26704	44.623	5.48623	3.047	0.0023893	0.99955
Cluster-12923.26823	2.58758	21.3465	-3.0187	0.023797	0.99955
Cluster-12923.26854	21.3198	0.68669	5.1498	0.0019464	0.99955
Cluster-12923.26859	15.8991	77.3281	-2.2745	0.035949	0.99955
Cluster-12923.26860	2.60249	22.5527	-3.1443	0.03039	0.99955
Cluster-12923.26940	0	4.84778	-4.5969	0.038242	0.99955
Cluster-12923.26952	10.2197	1.38514	2.8896	0.038232	0.99955
Cluster-12923.26971	21.745	2.97998	3.0026	0.011291	0.99955
Cluster-12923.27018	0	7.18322	-5.1578	0.021235	0.99955
Cluster-12923.27025	5.25918	38.1213	-2.9035	0.019885	0.99955
Cluster-12923.27049	5.62812	0	5.1378	0.016907	0.99955
Cluster-12923.27106	16.8003	68.2642	-2.014	0.030273	0.99955
Cluster-12923.27141	0.291794	6.90986	-4.1129	0.039394	0.99955
Cluster-12923.27168	0	8.14246	-5.3555	0.018493	0.99955
Cluster-12923.27190	4.88264	0	4.9515	0.040991	0.99955
Cluster-12923.27236	4.39183	20.0389	-2.151	0.045761	0.99955
Cluster-12923.27355	6.7953	50.5138	-2.8913	0.0055312	0.99955
Cluster-12923.27363	7151.95	1465.32	2.2875	0.024676	0.99955
Cluster-12923.27375	0.955607	17.5699	-4.1097	0.0047043	0.99955
Cluster-12923.27393	20.4865	3.24806	2.6441	0.02565	0.99955
Cluster-12923.27730	26.5155	3.6537	2.8966	0.0088346	0.99955
Cluster-12923.27752	7.91208	37.3805	-2.2571	0.012208	0.99955
Cluster-12923.27775	57.1602	16.7629	1.7595	0.015708	0.99955
Cluster-12923.27877	28.9978	122.35	-2.0864	0.013212	0.99955
Cluster-12923.28102	4.82988	0	4.9266	0.04777	0.99955
Cluster-12923.28125	0.318536	6.4706	-4.0675	0.043271	0.99955
Cluster-12923.28157	22.4419	2.51962	3.2426	0.0029386	0.99955
Cluster-12923.28165	1.27414	13.9913	-3.3617	0.028365	0.99955
Cluster-12923.28226	115.848	36.5649	1.6575	0.027655	0.99955
Cluster-12923.2835	4.62211	0	4.831	0.035	0.99955
Cluster-12923.28380	10.1498	51.5837	-2.3252	0.042546	0.99955
Cluster-12923.28404	72.4476	18.2734	1.9629	0.031984	0.99955
Cluster-12923.28454	0	10.2382	-5.6827	0.0094121	0.99955
Cluster-12923.28471	156.523	63.8293	1.2943	0.04552	0.99955
Cluster-12923.28503	271.039	86.7137	1.6483	0.020537	0.99955
Cluster-12923.28593	0.291794	6.67664	-4.0653	0.040397	0.99955
Cluster-12923.28660	279.484	82.9623	1.7544	0.038916	0.99955
Cluster-12923.28760	39.4557	9.66556	2.0389	0.038887	0.99955
Cluster-12923.28891	10.6883	0.680207	3.8176	0.02578	0.99955
Cluster-12923.28923	422.328	112.23	1.9111	0.048364	0.99955
Cluster-12923.28957	33.0919	8.28892	2.0454	0.033088	0.99955
Cluster-12923.28967	51.0574	14.7206	1.7877	0.036151	0.99955
Cluster-12923.28969	18.3717	104.308	-2.5065	0.0091186	0.99955
Cluster-12923.29105	1011.03	318.103	1.6687	0.025935	0.99955
Cluster-12923.29116	58.9413	12.6918	2.211	0.037587	0.99955
Cluster-12923.29186	101.643	20.0073	2.3604	0.0024193	0.99955
Cluster-12923.29216	17.982	82.8621	-2.2248	0.032014	0.99955
Cluster-12923.29252	62.4267	221.572	-1.8268	0.046558	0.99955
Cluster-12923.29263	3.30487	20.3266	-2.582	0.026537	0.99955
Cluster-12923.29530	21.0892	4.38376	2.3622	0.044376	0.99955
Cluster-12923.29543	33.137	4.36632	3.0336	0.027393	0.99955
Cluster-12923.29606	14.4618	1.15232	3.665	0.0069771	0.99955
Cluster-12923.29614	55.685	13.7901	2.0706	0.027748	0.99955
Cluster-12923.29639	80.4595	14.5609	2.4487	0.029178	0.99955
Cluster-12923.29744	577.043	227.164	1.3472	0.047157	0.99955
Cluster-12923.29750	123.204	25.0189	2.324	0.030558	0.99955
Cluster-12923.29768	35.6452	8.72741	2.0127	0.017697	0.99955
Cluster-12923.29801	0.583589	11.1691	-4.099	0.041913	0.99955
Cluster-12923.29835	20.4287	2.73379	2.9121	0.033712	0.99955
Cluster-12923.29888	5.61249	63.4055	-3.4591	0.0068226	0.99955
Cluster-12923.30022	0.637071	13.744	-4.3304	0.015421	0.99955
Cluster-12923.30076	27.988	7.58765	1.8713	0.029453	0.99955
Cluster-12923.30149	60.1637	18.3662	1.6936	0.028391	0.99955
Cluster-12923.30224	54.5838	10.5859	2.3725	0.0075519	0.99955
Cluster-12923.3033	0.61033	8.10638	-3.6015	0.045111	0.99955
Cluster-12923.30520	20.8114	2.7654	3.0725	0.012389	0.99955
Cluster-12923.30868	126.534	36.0009	1.8088	0.033312	0.99955
Cluster-12923.30937	133.27	30.8946	2.1157	0.013044	0.99955
Cluster-12923.31026	0.291794	9.0494	-4.5489	0.026495	0.99955
Cluster-12923.31121	16.1161	1.83982	3.3411	0.032285	0.99955
Cluster-12923.31122	5.2057	0	5.0085	0.022917	0.99955
Cluster-12923.31189	25.0702	3.1743	2.9183	0.035277	0.99955
Cluster-12923.31243	61.4618	13.2402	2.2193	0.011719	0.99955
Cluster-12923.31255	17.1511	49.7462	-1.5372	0.039385	0.99955
Cluster-12923.31332	9.97788	0.459954	4.9783	0.015237	0.99955
Cluster-12923.31368	9.67775	0.692367	3.6469	0.017631	0.99955
Cluster-12923.31378	73.2158	17.7257	2.0763	0.049968	0.99955
Cluster-12923.31579	145.665	55.3055	1.4037	0.035122	0.99955
Cluster-12923.3185	10.2128	0	6.0101	0.0094634	0.99955
Cluster-12923.31877	0	5.53081	-4.756	0.049292	0.99955
Cluster-12923.31898	5.0831	0	4.9956	0.026907	0.99955
Cluster-12923.31957	27.6545	8.02937	1.7818	0.036723	0.99955
Cluster-12923.31973	9.77433	0.459954	4.9553	0.0076096	0.99955
Cluster-12923.32085	0.61033	8.46661	-3.6251	0.042951	0.99955
Cluster-12923.32314	6.25336	0.226736	4.3221	0.027669	0.99955
Cluster-12923.32347	13.8656	1.59971	3.0765	0.017159	0.99955
Cluster-12923.32430	12.5484	1.37865	3.0531	0.022422	0.99955
Cluster-12923.32547	6.11163	0	5.2269	0.018147	0.99955
Cluster-12923.3267	0.955607	20.2201	-4.3267	0.0073523	0.99955
Cluster-12923.32694	0.291794	7.52766	-4.2617	0.043382	0.99955
Cluster-12923.32735	61.8829	14.0752	2.1606	0.022259	0.99955
Cluster-12923.3305	4.11494	0	4.6916	0.044341	0.99955
Cluster-12923.33116	4.48696	32.2665	-2.8427	0.014202	0.99955
Cluster-12923.33161	10.374	0.465631	4.2963	0.029035	0.99955
Cluster-12923.33222	6.41948	0	5.343	0.036062	0.99955
Cluster-12923.33432	7.58665	0	5.583	0.022944	0.99955
Cluster-12923.33449	7.58665	0	5.583	0.022944	0.99955
Cluster-12923.33737	8.42305	0	5.6972	0.0092042	0.99955
Cluster-12923.33743	5.0216	0	4.9483	0.044919	0.99955
Cluster-12923.33864	1.12861	9.02142	-3.0469	0.046708	0.99955
Cluster-12923.339	5.04309	0	4.9946	0.042379	0.99955
Cluster-12923.33931	4.81805	0	4.9168	0.028589	0.99955
Cluster-12923.33932	4.98725	0	4.9832	0.046702	0.99955
Cluster-12923.33988	0	6.26899	-4.9698	0.033346	0.99955
Cluster-12923.34270	10.7226	0.459954	5.0821	0.013088	0.99955
Cluster-12923.34526	3.14751	20.5256	-2.733	0.031211	0.99955
Cluster-12923.35810	9.52111	0.913023	3.2372	0.044422	0.99955
Cluster-12923.3825	0	7.43793	-5.2262	0.021341	0.99955
Cluster-12923.3958	6.37288	0	5.309	0.010787	0.99955
Cluster-12923.396	0.318536	9.35088	-4.5976	0.02193	0.99955
Cluster-12923.397	1.39366	12.3592	-3.1635	0.049082	0.99955
Cluster-12923.4170	10.0008	0.906943	3.3167	0.045927	0.99955
Cluster-12923.4398	6.41948	0	5.343	0.036062	0.99955
Cluster-12923.4642	8.46204	0	5.7399	0.016761	0.99955
Cluster-12923.4686	21.2357	1.62363	3.6397	0.025935	0.99955
Cluster-12923.4721	12.0862	0.459551	4.5162	0.0091486	0.99955
Cluster-12923.4981	7.29486	0	5.5267	0.025593	0.99955
Cluster-12923.5005	1.03655	13.1695	-3.9702	0.012431	0.99955
Cluster-12923.5013	9.33742	0	5.8813	0.012486	0.99955
Cluster-12923.5030	9.62921	0.459954	4.9652	0.026892	0.99955
Cluster-12923.504	9.84695	0.919102	3.2927	0.026606	0.99955
Cluster-12923.5046	7.00306	0	5.468	0.028619	0.99955
Cluster-12923.5047	7.3216	0	5.5346	0.016041	0.99955
Cluster-12923.5211	30.9965	6.15428	2.3393	0.029276	0.99955
Cluster-12923.5335	31.1598	4.11812	2.8508	0.0026362	0.99955
Cluster-12923.5397	6.76711	0.226736	4.4607	0.035088	0.99955
Cluster-12923.5685	0	8.74645	-5.4424	0.003627	0.99955
Cluster-12923.5914	27.8767	5.09356	2.4783	0.036828	0.99955
Cluster-12923.5916	11.8933	0.680207	3.9652	0.01148	0.99955
Cluster-12923.5926	0.61033	8.59674	-3.683	0.046426	0.99955
Cluster-12923.5972	9.22932	42.7575	-2.2256	0.047262	0.99955
Cluster-12923.6108	12.5869	2.51922	2.3222	0.049137	0.99955
Cluster-12923.6286	11.1234	0.226736	5.1668	0.0035383	0.99955
Cluster-12923.633	1.7122	17.3456	-3.3405	0.020795	0.99955
Cluster-12923.6685	25.7506	7.58278	1.8002	0.041087	0.99955
Cluster-12923.6718	9.92101	0	5.9684	0.01036	0.99955
Cluster-12923.6843	2.41458	28.374	-3.4915	0.013707	0.99955
Cluster-12923.690	0.928865	10.1109	-3.355	0.03129	0.99955
Cluster-12923.6922	6.80291	0.459954	4.4197	0.045865	0.99955
Cluster-12923.7031	0	6.19318	-4.9211	0.035892	0.99955
Cluster-12923.7089	5.01399	0	4.9913	0.042464	0.99955
Cluster-12923.7356	4.32651	0	4.767	0.038807	0.99955
Cluster-12923.7358	38.7373	9.85256	2.0129	0.037109	0.99955
Cluster-12923.749	4.81733	0	4.9283	0.028958	0.99955
Cluster-12923.7517	43.8131	11.6847	1.9263	0.032191	0.99955
Cluster-12923.7581	4.14621	32.6733	-3.0719	0.03579	0.99955
Cluster-12923.760	27.9399	4.33918	2.6527	0.016093	0.99955
Cluster-12923.7644	2.12278	110.692	-5.6762	0.024768	0.99955
Cluster-12923.7645	7.98047	0.680207	3.3967	0.049297	0.99955
Cluster-12923.7650	25.3415	95.624	-1.9215	0.04231	0.99955
Cluster-12923.7781	11.3632	1.82645	2.6046	0.042939	0.99955
Cluster-12923.7799	5.41655	0	5.0798	0.01734	0.99955
Cluster-12923.78	14.6111	2.30504	2.7282	0.031448	0.99955
Cluster-12923.7948	0	6.828	-5.0915	0.025356	0.99955
Cluster-12923.7984	5.11293	33.6184	-2.7367	0.014649	0.99955
Cluster-12923.8016	7.00306	0	5.468	0.028619	0.99955
Cluster-12923.8074	27.6289	2.96053	3.2193	0.0046746	0.99955
Cluster-12923.8201	6.21171	0.232815	4.3211	0.031688	0.99955
Cluster-12923.8372	10.1931	0	6.0034	0.0097143	0.99955
Cluster-12923.8381	0.875383	12.1386	-3.6833	0.036287	0.99955
Cluster-12923.8555	2.14953	17.995	-2.9833	0.046898	0.99955
Cluster-12923.8612	27.9385	3.23671	3.1586	0.023999	0.99955
Cluster-12923.8762	29.5537	2.29977	3.9031	0.0035416	0.99955
Cluster-12923.8891	1.27414	12.9918	-3.2846	0.046185	0.99955
Cluster-12923.8964	1.85773	15.9755	-3.0284	0.021726	0.99955
Cluster-12923.9082	0	6.91026	-5.0759	0.017439	0.99955
Cluster-12923.9085	13.3481	0.931262	3.6964	0.014971	0.99955
Cluster-12923.9104	15.4753	101.513	-2.6988	0.02244	0.99955
Cluster-12923.9130	5.52424	0.459954	4.1321	0.043214	0.99955
Cluster-12923.9344	0.583589	10.4357	-3.9817	0.024601	0.99955
Cluster-12923.9370	15.1821	1.3669	3.4527	0.014579	0.99955
Cluster-12923.9381	2.70637	17.98	-2.6327	0.029885	0.99955
Cluster-12923.9468	0	9.33506	-5.5411	0.0090743	0.99955
Cluster-12923.9517	178.857	38.1722	2.2328	0.0094787	0.99955
Cluster-12923.9619	5.6705	0	5.1343	0.02947	0.99955
Cluster-12923.9657	46.6169	15.402	1.5939	0.03891	0.99955
Cluster-12923.968	0	9.29617	-5.5446	0.019668	0.99955
Cluster-12923.9843	13.2848	1.83982	3.0822	0.041754	0.99955
Cluster-12923.9844	5.53462	0	5.1266	0.020394	0.99955
Cluster-12923.9936	5.30886	0.232815	4.103	0.045956	0.99955
Cluster-12923.9957	0.875383	10.9188	-3.5267	0.044699	0.99955
Cluster-13033.0	8.41122	0	5.6929	0.010614	0.99955
Cluster-1310.0	4.64886	0	4.8391	0.034477	0.99955
Cluster-13227.2	6.096	0	5.2356	0.012615	0.99955
Cluster-13282.0	0	6.74557	-5.0852	0.031036	0.99955
Cluster-14013.0	5.01779	0	4.9695	0.027626	0.99955
Cluster-1433.0	7.49346	0	5.5278	0.013542	0.99955
Cluster-3376.0	7.71614	0.226736	4.6123	0.015097	0.99955
Cluster-3538.0	5.15222	0	4.9977	0.038751	0.99955
Cluster-3852.0	4.15732	0	4.6804	0.049905	0.99955
Cluster-3951.0	5.76635	0	5.1456	0.032588	0.99955
Cluster-4248.0	4.92574	0	4.9373	0.043583	0.99955
Cluster-4418.0	4.2612	0	4.7356	0.039948	0.99955
Cluster-4575.0	6.71127	0	5.4069	0.032084	0.99955
Cluster-5427.0	4.06146	0	4.6739	0.04581	0.99955
Cluster-5454.0	6.86061	0.459954	4.4722	0.024456	0.99955
Cluster-5767.0	4.53006	0	4.7949	0.042687	0.99955
Cluster-6084.0	5.33941	0	5.0477	0.035372	0.99955
Cluster-7415.0	5.05636	0	4.9876	0.041019	0.99955
Cluster-882.0	9.33742	0	5.8813	0.012486	0.99955
Cluster-8910.0	0	6.86569	-5.0864	0.012349	0.99955
